# Supplementary material for: Exploring the gut microbiota of healthy captive Asian elephants from various locations in Yunnan, China
Source: Front Microbiol. 2024 Sep 27;15:1403930. doi: 10.3389/fmicb.2024.1403930 (PMC11468275; doi:10.3389/fmicb.2024.1403930)
Supplement: Supplementary file 1 [file Table_1.XLSX]

## Sheet: Arranged_昆明-西双版纳_data
昆明
Sample ID	Animal	Source	Age	Gender	Location	Diet	Altitude	Date (Time)
YTS.DX.3	Elephant	Feces	43	F	Kunming	Sugarcane\Bamboo\ Alfalfa grass\banana\ Apple\Pear\ Chinese steamed buns	1905 m	2023.2.27 (06:30)
YTS.DX.5	Elephant	Feces	32	F			1905 m	2023.2.27 (06:30)
YTS.DX.9	Elephant	Feces	19	F			1905 m	2023.2.27 (06:49)
YTS.DX.12	Elephant	Feces	11	F			1905 m	2023.2.27 (07:10)
YTS.DX.4	Elephant	Feces	7	F			1905 m	2023.2.27 (06:30)
YTS.DX.8	Elephant	Feces	43	M	Kunming	Sugarcane\Bamboo\ Alfalfa grass\banana\ Apple\Pear\ Chinese steamed buns	1905 m	2023.2.27 (06:49)
YTS.DX.7	Elephant	Feces	41	M			1905 m	2023.2.27 (06:49)
YTS.DX.11	Elephant	Feces	6	M			1905 m	2023.2.27 (07:08)
YTS.DX.6	Elephant	Feces	1	M			1905 m	2023.2.27 (06:37)
YTS.DX.10	Elephant	Feces	1	M			1905 m	2023.2.27 (07:08)
西双版纳野象谷
Sample ID	Animal	Source	Age	Gender	Location	Diet	Altitude	Time
FYZX.CE.13	Elephant	Feces	40	F	Xishuangbanna	Pennisetum purpureum Schumach,\Carrot\banana\ CE.10 just eat Ewe's milk	788 m	2023.5.10
FYZX.CE.5	Elephant	Feces	20	F			788 m	2023.5.10
FYZX.CE.4	Elephant	Feces	8	F			788 m	2023.5.10
FYZX.CE.3	Elephant	Feces	3	F			788 m	2023.5.10
FYZX.CE.8	Elephant	Feces	60	M	Xishuangbanna	Pennisetum purpureum Schumach,\Carrot\banana\ CE.10 just eat Ewe's milk	788 m	2023.5.10
FYZX.CE.11	Elephant	Feces	35	M			788 m	2023.5.10
FYZX.CE.2	Elephant	Feces	30	M			788 m	2023.5.10
FYZX.CE.7	Elephant	Feces	20	M			788 m	2023.5.10
FYZX.CE.9	Elephant	Feces	20	M			788 m	2023.5.10
FYZX.CE.6	Elephant	Feces	9	M			788 m	2023.5.10
FYZX.CE.12	Elephant	Feces	4	M			788 m	2023.5.10
FYZX.CE.10	Elephant	Feces	2	M			788m	2023.5.10
西双版纳勐海
Sample ID	Animal	Source	Age	Gender	Location	Diet	Altitude	Time
MH.DX.LS	Elephant	Feces	25	M	Menghai	Musa basjoo Siebold \banana\ Sugar cane	1063 m	2023.51
MH.DX.PL	Elephant	Feces	20	M	Menghai		1063 m	2023.5.12
MH.DX.3	Elephant	Feces	21	M	Menghai		1063 m	2024.51
MH.DX.4	Elephant	Feces	13	M	Menghai		1063 m	2023.5.13
MH.DX.5	Elephant	Feces	20	M	Menghai		1063 m	2025.5.12
MH.DX.6	Elephant	Feces	13	M	Menghai		1063 m	2025.5.13
MH.DX.7	Elephant	Feces	55	M	Menghai		1063 m	2025.5.13
