# Supplementary material for: Exploring the gut microbiota of healthy captive Asian elephants from various locations in Yunnan, China
Source: Front Microbiol. 2024 Sep 27;15:1403930. doi: 10.3389/fmicb.2024.1403930 (PMC11468275; doi:10.3389/fmicb.2024.1403930)
Supplement: Supplementary file 2 [file Table_2.XLSX]

## Sheet: S1. No. of reads and tags
Table S1. Number of reads and cleaned tags obtained from feces samples collected from YuanTongShan, MengHai, and YeXiangGu regions in Yunnan.
Sample ID	Raw reads	Clean reads	read mean length	Q30(%)	GC(%)
YTS.DX.3	12472	12465	1479	97.4	54.1
YTS.DX.4	12414	12410	1478	97.5	53.9
YTS.DX.5	13063	13055	1483	97.5	54.2
YTS.DX.6	12812	12805	1481	97.5	54.4
YTS.DX.7	12525	12517	1481	97.5	54
YTS.DX.8	12261	12251	1483	97.5	54.2
YTS.DX.9	13186	13179	1481	97.6	54.4
YTS.DX.10	13076	13067	1483	97.5	53.8
YTS.DX.11	12690	12682	1481	97.5	54.3
YTS.DX.12	12868	12863	1481	97.5	53.9
MH.DX.PL	12293	12289	1481	97.8	53.9
MH.DX.ls	12901	12893	1481	97.9	54.3
MH.CE.7	13198	13190	1480	97.4	54.4
MH.CE.6	13198	13196	1481	97.5	54.4
MH.CE.5	12057	12050	1482	97.4	54.3
MH.CE.4	12571	12562	1476	97.5	53.5
MH.CE.3	11330	11324	1479	97.5	54.5
FYZX.CE.4	12811	12774	1475	97.8	54.6
FYZX.CE.5	12272	12265	1482	97.8	54.1
FYZX.CE.13	13185	13179	1482	97.4	54.3
FYZX.CE.2	12462	12459	1482	97.5	54.4
FYZX.CE.3	12654	12649	1481	97.5	54.5
FYZX.CE.6	11457	11456	1477	97.7	55.1
FYZX.CE.8	13168	13155	1482	97.3	54.7
FYZX.CE.7	12509	12506	1481	97.5	53.9
FYZX.CE.9	13117	13113	1479	97.5	57.6
FYZX.CE.10	12570	12568	1482	97.5	54
FYZX.CE.11	12491	12488	1481	97.6	54
FYZX.CE.12	12259	12245	1481	97.6	54.5

## Sheet: S2. Total number of OTUs 
Table S2. Total number of OTUs obtained from elephant feces samples collected from YuanTongShan, MengHai, and YeXiangGu regions in Yunnan.
Sample ID	No. of OTUs	No. of seqs
YuanTongShan	424	3234
MengHai	479	3653
YeXiangGu	608	4041
Sample ID	Group	No. of OTUs	No. of seqs
YTS.DX.3	YuanTongShan	718	3465
YTS.DX.4	YuanTongShan	723	3816
YTS.DX.5	YuanTongShan	685	3780
YTS.DX.6	YuanTongShan	607	4074
YTS.DX.7	YuanTongShan	710	3517
YTS.DX.8	YuanTongShan	649	3649
YTS.DX.9	YuanTongShan	643	4320
YTS.DX.10	YuanTongShan	697	3803
YTS.DX.11	YuanTongShan	697	4169
YTS.DX.12	YuanTongShan	633	4451
MH.DX.PL	MengHai	770	3311
MH.DX.ls	MengHai	845	4440
MH.CE.7	MengHai	757	4089
MH.CE.6	MengHai	659	4852
MH.CE.5	MengHai	598	4294
MH.CE.4	MengHai	614	5346
MH.CE.3	MengHai	452	4360
FYZX.CE.4	YeXiangGu	803	3561
FYZX.CE.5	YeXiangGu	1026	4720
FYZX.CE.13	YeXiangGu	780	5002
FYZX.CE.2	YeXiangGu	854	3949
FYZX.CE.3	YeXiangGu	841	4215
FYZX.CE.6	YeXiangGu	711	6332
FYZX.CE.8	YeXiangGu	768	4203
FYZX.CE.7	YeXiangGu	786	4596
FYZX.CE.9	YeXiangGu	295	6992
FYZX.CE.10	YeXiangGu	965	5295
FYZX.CE.11	YeXiangGu	944	5169
FYZX.CE.12	YeXiangGu	917	5399
Total	--	21147	129169

## Sheet: S3. Top 15 OTUs abundance among
Table S3. Top 15 OTUs abundance among the YuanTongShan, MengHai, and YeXiangGu.
OTU	YuanTongShan	MengHai	YeXiangGu
OTU_18:k:Bacteria,p:Planctomycetes,c:Planctomycetia,o:Pirellulales,f:Pirellulaceae,g:PAC002716,s:DQ353917	0.0336756	0.0237304	0.0571076
OTU_1: k:Bacteria,p:Bacteroidetes,c:Bacteroidia,o:Bacteroidales,f:Prevotellaceae,g:PAC002787,s:EU471554	0.0304138	0.0962161	0.017165
OTU_142 k:Bacteria,p:Planctomycetes,c:Planctomycetia,o:Pirellulales,f:Pirellulaceae,g:PAC002716,s:DQ353917	0.0270915	0.0244639	0.051193
OTU_15: k:Bacteria,p:Bacteroidetes,c:Bacteroidia,o:Bacteroidales,f:Prevotellaceae,g:PAC002787,s: EU471554	0.0160375	0.0548388	0.00943824
OTU_11 k:Bacteria,p:Firmicutes,c:Clostridia,o:Clostridiales,f:Clostridiaceae,g:Clostridium,s:Clostridium maximum	0.00172153	0.06994	0.000578878
OTU_120: k:Bacteria,p:Firmicutes,c:Clostridia,o:Clostridiales,f:Clostridiaceae,g:Clostridium,s:Clostridium ventriculi	0.000845666	0.0481943	0.000402698
OTU_3 k:Bacteria,p:Firmicutes,c:Clostridia,o:Clostridiales,f:Lachnospiraceae,g:PAC002715,s:EU474647	0.0314407	0	0.00211416
OTU_57: k:Bacteria,p:Bacteroidetes,c:Bacteroidia,o:Bacteroidales,f:Lentimicrobiaceae,g:GU304534,s:EU473676	0.00283902	0.00526384	0.0204369
OTU_2344: k:Bacteria,p:Planctomycetes,c:Planctomycetia,o:Pirellulales,f:Pirellulaceae,g:AB270056,s:AB270056	0.00431894	0.000474608	0.0192037
OTU_9: k:Bacteria,p:Bacteroidetes,c:Bacteroidia,o:Bacteroidales,f:Lentimicrobiaceae,g:GU304534,s:EU473676	0.00196315	0.0045735	0.0181718
OTU_36: k:Bacteria,p:Bacteroidetes,c:Bacteroidia,o:Bacteroidales,f:AC160630,g:PAC002801,s:EU471945	0.0135609	0.00824093	0.0056126
OTU_162 k:Bacteria,p:Planctomycetes,c:Planctomycetia,o:Pirellulales,f:Pirellulaceae,g:EU885077,s:EU381603	0.0169435	0.00185529	0.00624182
OTU_183: k:Bacteria,p:Verrucomicrobia,c:PAC002693,o:PAC002693,f:PAC002850,g:PAC002850,s:EU471865	0.0211416	0.000647193	0.00322158
OTU_29: k:Bacteria,p:Synergistetes,c:Synergistia,o:Synergistales,f:Synergistaceae,g:EU471549,s:EU471549	0.00878889	0.0136774	0.00568811
OTU_51: k:Bacteria,p:Verrucomicrobia,c:PAC002693,o:PAC002693,f:PAC002850,g:PAC002850,s:EU471865	0.020145	0.000733486	0.00357394
Keynote: k: kingdom, p: phylum, c: class, o: order, f: family, g: genus, s: species

## Sheet:  S4.Microbiota Genus and Specie
Table S4. Relative abundance of different taxonomic levels.
OTUID	YuanTongShan	MengHai	YeXiangGu	Kingdom	Phylum	Class	Order	Family	Genus	Species
OTU_13751	0.3	0	0.08	Bacteria	Firmicutes	Bacilli	Erysipelotrichales	Erysipelotrichaceae	[Anaerorhabdus]_furcosa_group	uncultured_bacterium
OTU_15503	0	0	0.25	Bacteria	Firmicutes	Bacilli	Erysipelotrichales	Erysipelotrichaceae	[Anaerorhabdus]_furcosa_group	uncultured_bacterium
OTU_21694	0	0.43	0.42	Bacteria	Firmicutes	Bacilli	Erysipelotrichales	Erysipelotrichaceae	[Anaerorhabdus]_furcosa_group	uncultured_bacterium
OTU_25811	0	0.71	0.33	Bacteria	Firmicutes	Bacilli	Erysipelotrichales	Erysipelotrichaceae	[Anaerorhabdus]_furcosa_group	uncultured_bacterium
OTU_2662	0.1	0	0.08	Bacteria	Firmicutes	Bacilli	Erysipelotrichales	Erysipelotrichaceae	[Anaerorhabdus]_furcosa_group	uncultured_bacterium
OTU_3311	0	0.14	0.25	Bacteria	Firmicutes	Bacilli	Erysipelotrichales	Erysipelotrichaceae	[Anaerorhabdus]_furcosa_group	uncultured_bacterium
OTU_37345	0	0	0.17	Bacteria	Firmicutes	Bacilli	Erysipelotrichales	Erysipelotrichaceae	[Anaerorhabdus]_furcosa_group	uncultured_bacterium
OTU_42170	0	0	0.42	Bacteria	Firmicutes	Bacilli	Erysipelotrichales	Erysipelotrichaceae	[Anaerorhabdus]_furcosa_group	uncultured_bacterium
OTU_445	0	2.14	0.58	Bacteria	Firmicutes	Bacilli	Erysipelotrichales	Erysipelotrichaceae	[Anaerorhabdus]_furcosa_group	uncultured_bacterium
OTU_49837	0	0	0.25	Bacteria	Firmicutes	Bacilli	Erysipelotrichales	Erysipelotrichaceae	[Anaerorhabdus]_furcosa_group	uncultured_bacterium
OTU_5126	0.1	0.14	0	Bacteria	Firmicutes	Bacilli	Erysipelotrichales	Erysipelotrichaceae	[Anaerorhabdus]_furcosa_group	uncultured_bacterium
OTU_595	0.2	0	0.33	Bacteria	Firmicutes	Bacilli	Erysipelotrichales	Erysipelotrichaceae	[Anaerorhabdus]_furcosa_group	uncultured_bacterium
OTU_749	0.1	0.57	0.83	Bacteria	Firmicutes	Bacilli	Erysipelotrichales	Erysipelotrichaceae	[Anaerorhabdus]_furcosa_group	uncultured_bacterium
OTU_7501	0.3	0	0.5	Bacteria	Firmicutes	Bacilli	Erysipelotrichales	Erysipelotrichaceae	[Anaerorhabdus]_furcosa_group	uncultured_bacterium
OTU_8079	0.1	0	0.17	Bacteria	Firmicutes	Bacilli	Erysipelotrichales	Erysipelotrichaceae	[Anaerorhabdus]_furcosa_group	uncultured_bacterium
OTU_88792	0.2	0.14	0	Bacteria	Firmicutes	Bacilli	Erysipelotrichales	Erysipelotrichaceae	[Anaerorhabdus]_furcosa_group	uncultured_bacterium
OTU_80986	0	0.29	0	Bacteria	Firmicutes	Clostridia	Lachnospirales	Lachnospiraceae	[Eubacterium]_eligens_group	uncultured_bacterium
OTU_1544	0	1.57	0.75	Bacteria	Firmicutes	Clostridia	Lachnospirales	Lachnospiraceae	[Eubacterium]_hallii_group	uncultured_bacterium
OTU_18899	0	0.29	1	Bacteria	Firmicutes	Clostridia	Lachnospirales	Lachnospiraceae	[Eubacterium]_hallii_group	uncultured_bacterium
OTU_22150	0.1	0	0.17	Bacteria	Firmicutes	Clostridia	Lachnospirales	Lachnospiraceae	[Eubacterium]_hallii_group	uncultured_bacterium
OTU_35738	0	0	0.25	Bacteria	Firmicutes	Clostridia	Lachnospirales	Lachnospiraceae	[Eubacterium]_hallii_group	uncultured_bacterium
OTU_52764	0	0	0.17	Bacteria	Firmicutes	Clostridia	Lachnospirales	Lachnospiraceae	[Eubacterium]_hallii_group	uncultured_bacterium
OTU_58890	0	0.14	0.08	Bacteria	Firmicutes	Clostridia	Lachnospirales	Lachnospiraceae	[Eubacterium]_hallii_group	uncultured_bacterium
OTU_885	0.1	1.14	1	Bacteria	Firmicutes	Clostridia	Lachnospirales	Lachnospiraceae	[Eubacterium]_hallii_group	uncultured_bacterium
OTU_91163	0	1	0.67	Bacteria	Firmicutes	Clostridia	Lachnospirales	Lachnospiraceae	[Eubacterium]_hallii_group	uncultured_bacterium
OTU_923	0	0	0.33	Bacteria	Firmicutes	Clostridia	Lachnospirales	Lachnospiraceae	[Eubacterium]_hallii_group	uncultured_bacterium
OTU_20895	0	0	0.17	Bacteria	Firmicutes	Clostridia	Peptostreptococcales-Tissierellales	Anaerovoracaceae	[Eubacterium]_nodatum_group
OTU_21535	0	0.14	0.17	Bacteria	Firmicutes	Clostridia	Lachnospirales	Lachnospiraceae	[Eubacterium]_oxidoreducens_group
OTU_2717	0	0.29	0.75	Bacteria	Firmicutes	Clostridia	Lachnospirales	Lachnospiraceae	[Eubacterium]_oxidoreducens_group
OTU_28218	0.3	0	0	Bacteria	Firmicutes	Clostridia	Lachnospirales	Lachnospiraceae	[Eubacterium]_oxidoreducens_group
OTU_29020	0.3	0	0	Bacteria	Firmicutes	Clostridia	Lachnospirales	Lachnospiraceae	[Eubacterium]_oxidoreducens_group	uncultured_bacterium
OTU_60468	0.2	0	0	Bacteria	Firmicutes	Clostridia	Lachnospirales	Lachnospiraceae	[Eubacterium]_oxidoreducens_group	uncultured_bacterium
OTU_12234	0.4	0	0	Bacteria	Firmicutes	Clostridia	Lachnospirales	Lachnospiraceae	[Eubacterium]_ruminantium_group	uncultured_bacterium
OTU_269	0	9.14	0	Bacteria	Firmicutes	Clostridia	Lachnospirales	Lachnospiraceae	[Eubacterium]_ruminantium_group
OTU_4938	0	0.29	0	Bacteria	Firmicutes	Clostridia	Lachnospirales	Lachnospiraceae	[Eubacterium]_ruminantium_group
OTU_5101	0	0.71	0.08	Bacteria	Firmicutes	Clostridia	Lachnospirales	Lachnospiraceae	[Eubacterium]_ruminantium_group	uncultured_bacterium
OTU_638	0	8.29	0	Bacteria	Firmicutes	Clostridia	Lachnospirales	Lachnospiraceae	[Eubacterium]_ruminantium_group
OTU_7735	0	0	0.17	Bacteria	Firmicutes	Clostridia	Lachnospirales	Lachnospiraceae	[Eubacterium]_ruminantium_group	uncultured_bacterium
OTU_84456	0	0	0.33	Bacteria	Firmicutes	Clostridia	Lachnospirales	Lachnospiraceae	[Eubacterium]_ruminantium_group	uncultured_bacterium
OTU_1018	0	0.29	0.17	Bacteria	Firmicutes	Clostridia	Peptostreptococcales-Tissierellales	Anaerovoracaceae	[Eubacterium]_saphenum_group	uncultured_bacterium
OTU_42265	0	0	0.25	Bacteria	Firmicutes	Clostridia	Oscillospirales	Ruminococcaceae	[Eubacterium]_siraeum_group	uncultured_bacterium
OTU_8391	0.2	0	0.17	Bacteria	Firmicutes	Clostridia	Oscillospirales	Ruminococcaceae	[Eubacterium]_siraeum_group	uncultured_bacterium
OTU_2171	0	0	1.42	Bacteria	Firmicutes	Clostridia	Lachnospirales	Lachnospiraceae	[Ruminococcus]_gauvreauii_group	uncultured_bacterium
OTU_21821	0	0	0.58	Bacteria	Firmicutes	Clostridia	Lachnospirales	Lachnospiraceae	[Ruminococcus]_gauvreauii_group	uncultured_bacterium
OTU_26041	0	0	0.25	Bacteria	Firmicutes	Clostridia	Lachnospirales	Lachnospiraceae	[Ruminococcus]_gnavus_group	uncultured_bacterium
OTU_55410	0.4	0	0.67	Bacteria	Firmicutes	Clostridia	Lachnospirales	Lachnospiraceae	[Ruminococcus]_gnavus_group
OTU_3615	0.4	0.43	0.25	Bacteria	Firmicutes	Clostridia	Lachnospirales	Lachnospiraceae	[Ruminococcus]_torques_group	uncultured_bacterium
OTU_113000	0.1	0.29	0.17	Bacteria	Firmicutes	Clostridia	Lachnospirales	Lachnospiraceae	Acetitomaculum	uncultured_bacterium
OTU_14019	0	0	0.17	Bacteria	Firmicutes	Clostridia	Lachnospirales	Lachnospiraceae	Acetitomaculum	uncultured_bacterium
OTU_1422	0	1.29	0.83	Bacteria	Firmicutes	Clostridia	Lachnospirales	Lachnospiraceae	Acetitomaculum	uncultured_bacterium
OTU_1523	0	0.29	0.5	Bacteria	Firmicutes	Clostridia	Lachnospirales	Lachnospiraceae	Acetitomaculum	uncultured_bacterium
OTU_17032	0	0.14	0.17	Bacteria	Firmicutes	Clostridia	Lachnospirales	Lachnospiraceae	Acetitomaculum	uncultured_bacterium
OTU_32024	0	0.29	0.17	Bacteria	Firmicutes	Clostridia	Lachnospirales	Lachnospiraceae	Acetitomaculum	FJ684481_s
OTU_335	0.1	0.86	2.83	Bacteria	Firmicutes	Clostridia	Lachnospirales	Lachnospiraceae	Acetitomaculum	FJ684481_s
OTU_383	0.2	4.29	3.17	Bacteria	Firmicutes	Clostridia	Lachnospirales	Lachnospiraceae	Acetitomaculum	PAC001270_s
OTU_39776	0	0.43	0	Bacteria	Firmicutes	Clostridia	Lachnospirales	Lachnospiraceae	Acetitomaculum	uncultured_rumen_bacterium
OTU_4726	0	0.29	0	Bacteria	Firmicutes	Clostridia	Lachnospirales	Lachnospiraceae	Acetitomaculum	uncultured_bacterium
OTU_67626	0	0.57	0.08	Bacteria	Firmicutes	Clostridia	Lachnospirales	Lachnospiraceae	Acetitomaculum	uncultured_bacterium
OTU_73631	0	0.29	0	Bacteria	Firmicutes	Clostridia	Lachnospirales	Lachnospiraceae	Acetitomaculum	uncultured_bacterium
OTU_8058	0	0	0.17	Bacteria	Firmicutes	Clostridia	Lachnospirales	Lachnospiraceae	Acetitomaculum	uncultured_bacterium
OTU_126785	0	0.29	0	Bacteria	Proteobacteria	Gammaproteobacteria	Pseudomonadales	Moraxellaceae	Acinetobacter	Acinetobacter rathckeae
OTU_14348	0	1	0	Bacteria	Proteobacteria	Gammaproteobacteria	Pseudomonadales	Moraxellaceae	Acinetobacter	Prolinoborus fasciculus
OTU_17130	0	1.14	0	Bacteria	Proteobacteria	Gammaproteobacteria	Pseudomonadales	Moraxellaceae	Acinetobacter	Prolinoborus fasciculus
OTU_62345	0.3	0	0.17	Bacteria	Firmicutes	Bacilli	Lactobacillales	Aerococcaceae	Aerococcus	uncultured_bacterium
OTU_114936	0.1	0	0.08	Bacteria	Firmicutes	Clostridia	Lachnospirales	Lachnospiraceae	Agathobacter
OTU_14382	0	0.43	0.08	Bacteria	Firmicutes	Clostridia	Lachnospirales	Lachnospiraceae	Agathobacter	Agathobacter ruminis
OTU_15351	0	0	0.42	Bacteria	Firmicutes	Clostridia	Lachnospirales	Lachnospiraceae	Agathobacter
OTU_1792	0	0	0.5	Bacteria	Firmicutes	Clostridia	Lachnospirales	Lachnospiraceae	Agathobacter	uncultured_bacterium
OTU_2595	0	0.71	0.67	Bacteria	Firmicutes	Clostridia	Lachnospirales	Lachnospiraceae	Agathobacter
OTU_33157	0	0.29	0	Bacteria	Firmicutes	Clostridia	Lachnospirales	Lachnospiraceae	Agathobacter
OTU_37128	0	0	0.17	Bacteria	Firmicutes	Clostridia	Lachnospirales	Lachnospiraceae	Agathobacter
OTU_407	0.4	3.71	0.58	Bacteria	Firmicutes	Clostridia	Lachnospirales	Lachnospiraceae	Agathobacter	uncultured_bacterium
OTU_42266	0	0	0.25	Bacteria	Firmicutes	Clostridia	Lachnospirales	Lachnospiraceae	Agathobacter	uncultured_bacterium
OTU_4605	0.2	0.43	0.08	Bacteria	Firmicutes	Clostridia	Lachnospirales	Lachnospiraceae	Agathobacter
OTU_48021	0	0.29	0	Bacteria	Firmicutes	Clostridia	Lachnospirales	Lachnospiraceae	Agathobacter	uncultured_bacterium
OTU_630	0	0.86	2.92	Bacteria	Firmicutes	Clostridia	Lachnospirales	Lachnospiraceae	Agathobacter
OTU_67322	0	0.14	0.33	Bacteria	Firmicutes	Clostridia	Lachnospirales	Lachnospiraceae	Agathobacter
OTU_8062	0	0.14	0.25	Bacteria	Firmicutes	Clostridia	Lachnospirales	Lachnospiraceae	Agathobacter
OTU_82230	0.2	0	0	Bacteria	Firmicutes	Clostridia	Lachnospirales	Lachnospiraceae	Agathobacter	uncultured_rumen_bacterium
OTU_89675	0	0.14	0.25	Bacteria	Firmicutes	Clostridia	Lachnospirales	Lachnospiraceae	Agathobacter
OTU_239	2.6	0	25.5	Bacteria	Verrucomicrobiota	Verrucomicrobiae	Verrucomicrobiales	Akkermansiaceae	Akkermansia	uncultured_bacterium
OTU_62	2.8	0	20.5	Bacteria	Verrucomicrobiota	Verrucomicrobiae	Verrucomicrobiales	Akkermansiaceae	Akkermansia	uncultured_bacterium
OTU_91663	0.3	0	0	Bacteria	Verrucomicrobiota	Verrucomicrobiae	Verrucomicrobiales	Akkermansiaceae	Akkermansia	uncultured_bacterium
OTU_99857	0	0	0.17	Bacteria	Verrucomicrobiota	Verrucomicrobiae	Verrucomicrobiales	Akkermansiaceae	Akkermansia	uncultured_bacterium
OTU_54645	0.1	0.29	0.25	Bacteria	Bacteroidota	Bacteroidia	Bacteroidales	Rikenellaceae	Alistipes	uncultured_bacterium
OTU_113693	0.2	0	0	Bacteria	Bacteroidota	Bacteroidia	Bacteroidales	Prevotellaceae	Alloprevotella	uncultured_bacterium
OTU_21890	0	0	0.25	Bacteria	Bacteroidota	Bacteroidia	Bacteroidales	Prevotellaceae	Alloprevotella	uncultured_bacterium
OTU_276	6.5	1.14	1.5	Bacteria	Bacteroidota	Bacteroidia	Bacteroidales	Prevotellaceae	Alloprevotella	uncultured_bacterium
OTU_2920	0	0	0.17	Bacteria	Bacteroidota	Bacteroidia	Bacteroidales	Prevotellaceae	Alloprevotella	uncultured_bacterium
OTU_359	0	0	1.08	Bacteria	Bacteroidota	Bacteroidia	Bacteroidales	Prevotellaceae	Alloprevotella	uncultured_bacterium
OTU_558	5.9	0.29	0.42	Bacteria	Bacteroidota	Bacteroidia	Bacteroidales	Prevotellaceae	Alloprevotella	uncultured_bacterium
OTU_64629	0.1	0.14	0.17	Bacteria	Bacteroidota	Bacteroidia	Bacteroidales	Prevotellaceae	Alloprevotella	uncultured_bacterium
OTU_94105	0.2	0	0	Bacteria	Bacteroidota	Bacteroidia	Bacteroidales	Prevotellaceae	Alloprevotella	uncultured_bacterium
OTU_87286	0.1	0	0.08	Bacteria	Firmicutes	Clostridia	Eubacteriales	Anaerofustaceae	Anaerofustis	uncultured_bacterium
OTU_126689	0.2	0.86	0.08	Bacteria	Firmicutes	Bacilli	Acholeplasmatales	Acholeplasmataceae	Anaeroplasma	uncultured_rumen_bacterium
OTU_14216	0	1.57	0	Bacteria	Firmicutes	Bacilli	Acholeplasmatales	Acholeplasmataceae	Anaeroplasma	uncultured_rumen_bacterium
OTU_196	0	2.43	0	Bacteria	Firmicutes	Bacilli	Acholeplasmatales	Acholeplasmataceae	Anaeroplasma	uncultured_rumen_bacterium
OTU_31049	0.3	0	0	Bacteria	Firmicutes	Bacilli	Acholeplasmatales	Acholeplasmataceae	Anaeroplasma	uncultured_rumen_bacterium
OTU_31348	0	0.43	0	Bacteria	Firmicutes	Bacilli	Acholeplasmatales	Acholeplasmataceae	Anaeroplasma	uncultured_rumen_bacterium
OTU_345	0.4	0.71	0.08	Bacteria	Firmicutes	Bacilli	Acholeplasmatales	Acholeplasmataceae	Anaeroplasma	uncultured_rumen_bacterium
OTU_56836	0.1	0.14	0.08	Bacteria	Firmicutes	Bacilli	Acholeplasmatales	Acholeplasmataceae	Anaeroplasma	uncultured_rumen_bacterium
OTU_9666	0.3	0	0	Bacteria	Firmicutes	Bacilli	Acholeplasmatales	Acholeplasmataceae	Anaeroplasma
OTU_42258	0	0	0.25	Bacteria	Firmicutes	Clostridia	Lachnospirales	Lachnospiraceae	Anaerosporobacter	uncultured_bacterium
OTU_20233	0	0.14	0.25	Bacteria	Firmicutes	Negativicutes	Veillonellales-Selenomonadales	Selenomonadaceae	Anaerovibrio
OTU_34619	0.3	0.43	0	Bacteria	Firmicutes	Negativicutes	Veillonellales-Selenomonadales	Selenomonadaceae	Anaerovibrio	uncultured_bacterium
OTU_384	1.3	0.57	1.58	Bacteria	Firmicutes	Negativicutes	Veillonellales-Selenomonadales	Selenomonadaceae	Anaerovibrio	uncultured_bacterium
OTU_49016	0	0.86	0.17	Bacteria	Firmicutes	Negativicutes	Veillonellales-Selenomonadales	Selenomonadaceae	Anaerovibrio
OTU_524	0.3	1.14	0.08	Bacteria	Firmicutes	Negativicutes	Veillonellales-Selenomonadales	Selenomonadaceae	Anaerovibrio	uncultured_bacterium
OTU_55924	0	0.29	0	Bacteria	Firmicutes	Negativicutes	Veillonellales-Selenomonadales	Selenomonadaceae	Anaerovibrio	uncultured_bacterium
OTU_861	0	0	0.42	Bacteria	Firmicutes	Negativicutes	Veillonellales-Selenomonadales	Selenomonadaceae	Anaerovibrio
OTU_95347	0.4	0	0	Bacteria	Firmicutes	Negativicutes	Veillonellales-Selenomonadales	Selenomonadaceae	Anaerovibrio	uncultured_bacterium
OTU_10143	0.1	0	0.25	Bacteria	Firmicutes	Clostridia	Peptostreptococcales-Tissierellales	Anaerovoracaceae	Anaerovorax	EU771254_s
OTU_103791	0	0.14	0.08	Bacteria	Firmicutes	Clostridia	Peptostreptococcales-Tissierellales	Anaerovoracaceae	Anaerovorax	uncultured_bacterium
OTU_113	2.3	1.57	3.5	Bacteria	Firmicutes	Clostridia	Peptostreptococcales-Tissierellales	Anaerovoracaceae	Anaerovorax	uncultured_bacterium
OTU_113636	0.6	0.14	0.33	Bacteria	Firmicutes	Clostridia	Peptostreptococcales-Tissierellales	Anaerovoracaceae	Anaerovorax	uncultured_bacterium
OTU_119434	0.1	0.14	0	Bacteria	Firmicutes	Clostridia	Peptostreptococcales-Tissierellales	Anaerovoracaceae	Anaerovorax
OTU_12304	0.3	0	0	Bacteria	Firmicutes	Clostridia	Peptostreptococcales-Tissierellales	Anaerovoracaceae	Anaerovorax	uncultured_bacterium
OTU_12806	0.2	0	0.17	Bacteria	Firmicutes	Clostridia	Peptostreptococcales-Tissierellales	Anaerovoracaceae	Anaerovorax	EU470283_s
OTU_1392	0	0	0.25	Bacteria	Firmicutes	Clostridia	Peptostreptococcales-Tissierellales	Anaerovoracaceae	Anaerovorax	EU771254_s
OTU_13953	0.2	0	0.33	Bacteria	Firmicutes	Clostridia	Peptostreptococcales-Tissierellales	Anaerovoracaceae	Anaerovorax	uncultured_rumen_bacterium
OTU_14206	0	0.14	0.17	Bacteria	Firmicutes	Clostridia	Peptostreptococcales-Tissierellales	Anaerovoracaceae	Anaerovorax	uncultured_bacterium
OTU_15026	0.1	0	0.42	Bacteria	Firmicutes	Clostridia	Peptostreptococcales-Tissierellales	Anaerovoracaceae	Anaerovorax	uncultured_bacterium
OTU_15318	0.4	0.14	0.25	Bacteria	Firmicutes	Clostridia	Peptostreptococcales-Tissierellales	Anaerovoracaceae	Anaerovorax	uncultured_rumen_bacterium
OTU_1832	0	0.14	0.58	Bacteria	Firmicutes	Clostridia	Peptostreptococcales-Tissierellales	Anaerovoracaceae	Anaerovorax	uncultured_bacterium
OTU_1842	0	0.14	1.58	Bacteria	Firmicutes	Clostridia	Peptostreptococcales-Tissierellales	Anaerovoracaceae	Anaerovorax	uncultured_rumen_bacterium
OTU_18712	0.1	0	0.08	Bacteria	Firmicutes	Clostridia	Peptostreptococcales-Tissierellales	Anaerovoracaceae	Anaerovorax	uncultured_bacterium
OTU_18750	0	0	0.17	Bacteria	Firmicutes	Clostridia	Peptostreptococcales-Tissierellales	Anaerovoracaceae	Anaerovorax	EU464948_s
OTU_18840	0	0	0.17	Bacteria	Firmicutes	Clostridia	Peptostreptococcales-Tissierellales	Anaerovoracaceae	Anaerovorax	uncultured_rumen_bacterium
OTU_1979	0	0	0.17	Bacteria	Firmicutes	Clostridia	Peptostreptococcales-Tissierellales	Anaerovoracaceae	Anaerovorax	uncultured_bacterium
OTU_20189	0	0	0.17	Bacteria	Firmicutes	Clostridia	Peptostreptococcales-Tissierellales	Anaerovoracaceae	Anaerovorax	uncultured_bacterium
OTU_20747	0	0	0.25	Bacteria	Firmicutes	Clostridia	Peptostreptococcales-Tissierellales	Anaerovoracaceae	Anaerovorax	uncultured_bacterium
OTU_25431	0	0.14	0.42	Bacteria	Firmicutes	Clostridia	Peptostreptococcales-Tissierellales	Anaerovoracaceae	Anaerovorax	uncultured_bacterium
OTU_2576	0.8	0.14	0.58	Bacteria	Firmicutes	Clostridia	Peptostreptococcales-Tissierellales	Anaerovoracaceae	Anaerovorax	uncultured_bacterium
OTU_2676	0.1	0.71	1.58	Bacteria	Firmicutes	Clostridia	Peptostreptococcales-Tissierellales	Anaerovoracaceae	Anaerovorax	uncultured_bacterium
OTU_270	0.9	0.29	4.42	Bacteria	Firmicutes	Clostridia	Peptostreptococcales-Tissierellales	Anaerovoracaceae	Anaerovorax	EU771254_s
OTU_30296	0.1	0	0.08	Bacteria	Firmicutes	Clostridia	Peptostreptococcales-Tissierellales	Anaerovoracaceae	Anaerovorax	EU771254_s
OTU_31374	0	0.14	0.08	Bacteria	Firmicutes	Clostridia	Peptostreptococcales-Tissierellales	Anaerovoracaceae	Anaerovorax	uncultured_rumen_bacterium
OTU_3292	0	0.29	0.5	Bacteria	Firmicutes	Clostridia	Peptostreptococcales-Tissierellales	Anaerovoracaceae	Anaerovorax	uncultured_rumen_bacterium
OTU_34034	0.1	0.29	0	Bacteria	Firmicutes	Clostridia	Peptostreptococcales-Tissierellales	Anaerovoracaceae	Anaerovorax	uncultured_bacterium
OTU_36075	0.2	0.29	0.42	Bacteria	Firmicutes	Clostridia	Peptostreptococcales-Tissierellales	Anaerovoracaceae	Anaerovorax	uncultured_bacterium
OTU_361	0.3	0.29	1.25	Bacteria	Firmicutes	Clostridia	Peptostreptococcales-Tissierellales	Anaerovoracaceae	Anaerovorax	uncultured_bacterium
OTU_36255	0	0	0.17	Bacteria	Firmicutes	Clostridia	Peptostreptococcales-Tissierellales	Anaerovoracaceae	Anaerovorax	uncultured_bacterium
OTU_37206	0	0	0.17	Bacteria	Firmicutes	Clostridia	Peptostreptococcales-Tissierellales	Anaerovoracaceae	Anaerovorax	uncultured_rumen_bacterium
OTU_39459	0	0.29	0	Bacteria	Firmicutes	Clostridia	Peptostreptococcales-Tissierellales	Anaerovoracaceae	Anaerovorax	uncultured_bacterium
OTU_422	3	0.43	6.25	Bacteria	Firmicutes	Clostridia	Peptostreptococcales-Tissierellales	Anaerovoracaceae	Anaerovorax	uncultured_bacterium
OTU_42762	0.1	0.29	0.42	Bacteria	Firmicutes	Clostridia	Peptostreptococcales-Tissierellales	Anaerovoracaceae	Anaerovorax	uncultured_bacterium
OTU_42953	0	0	0.17	Bacteria	Firmicutes	Clostridia	Peptostreptococcales-Tissierellales	Anaerovoracaceae	Anaerovorax	uncultured_bacterium
OTU_463	0.5	0.14	0.25	Bacteria	Firmicutes	Clostridia	Peptostreptococcales-Tissierellales	Anaerovoracaceae	Anaerovorax	uncultured_bacterium
OTU_50737	0.1	0.14	0	Bacteria	Firmicutes	Clostridia	Peptostreptococcales-Tissierellales	Anaerovoracaceae	Anaerovorax	uncultured_bacterium
OTU_57945	0	0.14	0.17	Bacteria	Firmicutes	Clostridia	Peptostreptococcales-Tissierellales	Anaerovoracaceae	Anaerovorax	uncultured_bacterium
OTU_585	0.3	0.14	0.25	Bacteria	Firmicutes	Clostridia	Peptostreptococcales-Tissierellales	Anaerovoracaceae	Anaerovorax	uncultured_bacterium
OTU_606	0.7	0.29	0.5	Bacteria	Firmicutes	Clostridia	Peptostreptococcales-Tissierellales	Anaerovoracaceae	Anaerovorax	uncultured_bacterium
OTU_61842	0.1	0.14	0.08	Bacteria	Firmicutes	Clostridia	Peptostreptococcales-Tissierellales	Anaerovoracaceae	Anaerovorax	uncultured_bacterium
OTU_626	0	0.14	0.08	Bacteria	Firmicutes	Clostridia	Peptostreptococcales-Tissierellales	Anaerovoracaceae	Anaerovorax	uncultured_bacterium
OTU_64165	0.1	0	0.17	Bacteria	Firmicutes	Clostridia	Peptostreptococcales-Tissierellales	Anaerovoracaceae	Anaerovorax	uncultured_rumen_bacterium
OTU_658	1.1	0.86	0.33	Bacteria	Firmicutes	Clostridia	Peptostreptococcales-Tissierellales	Anaerovoracaceae	Anaerovorax	uncultured_bacterium
OTU_65969	0.1	0	0.08	Bacteria	Firmicutes	Clostridia	Peptostreptococcales-Tissierellales	Anaerovoracaceae	Anaerovorax	uncultured_bacterium
OTU_6637	0	0	0.33	Bacteria	Firmicutes	Clostridia	Peptostreptococcales-Tissierellales	Anaerovoracaceae	Anaerovorax	uncultured_rumen_bacterium
OTU_7094	0	0	0.42	Bacteria	Firmicutes	Clostridia	Peptostreptococcales-Tissierellales	Anaerovoracaceae	Anaerovorax	uncultured_bacterium
OTU_71605	0	0.14	0.25	Bacteria	Firmicutes	Clostridia	Peptostreptococcales-Tissierellales	Anaerovoracaceae	Anaerovorax	uncultured_rumen_bacterium
OTU_738	0.1	0.14	1.58	Bacteria	Firmicutes	Clostridia	Peptostreptococcales-Tissierellales	Anaerovoracaceae	Anaerovorax	uncultured_bacterium
OTU_751	0.9	0.71	3.08	Bacteria	Firmicutes	Clostridia	Peptostreptococcales-Tissierellales	Anaerovoracaceae	Anaerovorax	uncultured_bacterium
OTU_75196	0	0.14	0.42	Bacteria	Firmicutes	Clostridia	Peptostreptococcales-Tissierellales	Anaerovoracaceae	Anaerovorax	uncultured_bacterium
OTU_762	0.2	0.71	0.75	Bacteria	Firmicutes	Clostridia	Peptostreptococcales-Tissierellales	Anaerovoracaceae	Anaerovorax	uncultured_bacterium
OTU_79223	0.1	0	0.08	Bacteria	Firmicutes	Clostridia	Peptostreptococcales-Tissierellales	Anaerovoracaceae	Anaerovorax	uncultured_bacterium
OTU_79348	0.1	0	0.08	Bacteria	Firmicutes	Clostridia	Peptostreptococcales-Tissierellales	Anaerovoracaceae	Anaerovorax	uncultured_bacterium
OTU_814	2.7	1.86	4.33	Bacteria	Firmicutes	Clostridia	Peptostreptococcales-Tissierellales	Anaerovoracaceae	Anaerovorax	uncultured_bacterium
OTU_82119	0.1	0	0.08	Bacteria	Firmicutes	Clostridia	Peptostreptococcales-Tissierellales	Anaerovoracaceae	Anaerovorax	uncultured_bacterium
OTU_86	3.7	0.29	6.83	Bacteria	Firmicutes	Clostridia	Peptostreptococcales-Tissierellales	Anaerovoracaceae	Anaerovorax	uncultured_bacterium
OTU_8955	0.2	0.29	0.92	Bacteria	Firmicutes	Clostridia	Peptostreptococcales-Tissierellales	Anaerovoracaceae	Anaerovorax	AY756597_s
OTU_92241	0.1	0.14	0.08	Bacteria	Firmicutes	Clostridia	Peptostreptococcales-Tissierellales	Anaerovoracaceae	Anaerovorax	uncultured_rumen_bacterium
OTU_65610	0	0	0.17	Bacteria	Actinobacteriota	Actinobacteria	Actinomycetales	Actinomycetaceae	Arcanobacterium
OTU_1019	0	0.71	0.25	Bacteria	Bacteroidota	Bacteroidia	Cytophagales	Spirosomaceae	Arcicella	uncultured_bacterium
OTU_10193	0.3	0	0	Bacteria	Bacteroidota	Bacteroidia	Cytophagales	Spirosomaceae	Arcicella	uncultured_bacterium
OTU_104083	0	0.29	0	Bacteria	Bacteroidota	Bacteroidia	Cytophagales	Spirosomaceae	Arcicella	uncultured_bacterium
OTU_10411	0.2	0	0	Bacteria	Bacteroidota	Bacteroidia	Cytophagales	Spirosomaceae	Arcicella	uncultured_bacterium
OTU_104468	0	0.29	0	Bacteria	Bacteroidota	Bacteroidia	Cytophagales	Spirosomaceae	Arcicella	uncultured_bacterium
OTU_106156	0	0	0.33	Bacteria	Bacteroidota	Bacteroidia	Cytophagales	Spirosomaceae	Arcicella	uncultured_bacterium
OTU_109234	0	0.29	0	Bacteria	Bacteroidota	Bacteroidia	Cytophagales	Spirosomaceae	Arcicella	uncultured_bacterium
OTU_10936	0.2	0	0	Bacteria	Bacteroidota	Bacteroidia	Cytophagales	Spirosomaceae	Arcicella	uncultured_bacterium
OTU_112149	0.1	0	0.08	Bacteria	Bacteroidota	Bacteroidia	Cytophagales	Spirosomaceae	Arcicella	uncultured_bacterium
OTU_117660	0	0.14	0.25	Bacteria	Bacteroidota	Bacteroidia	Cytophagales	Spirosomaceae	Arcicella	uncultured_bacterium
OTU_117944	0	0	0.17	Bacteria	Bacteroidota	Bacteroidia	Cytophagales	Spirosomaceae	Arcicella	uncultured_bacterium
OTU_1192	0	0	0.17	Bacteria	Bacteroidota	Bacteroidia	Cytophagales	Spirosomaceae	Arcicella	uncultured_bacterium
OTU_123687	0.3	0.14	0	Bacteria	Bacteroidota	Bacteroidia	Cytophagales	Spirosomaceae	Arcicella	uncultured_bacterium
OTU_124363	0.1	0.14	0	Bacteria	Bacteroidota	Bacteroidia	Cytophagales	Spirosomaceae	Arcicella	uncultured_bacterium
OTU_12778	2.2	0	0.83	Bacteria	Bacteroidota	Bacteroidia	Cytophagales	Spirosomaceae	Arcicella	uncultured_bacterium
OTU_12802	5.4	0	0.83	Bacteria	Bacteroidota	Bacteroidia	Cytophagales	Spirosomaceae	Arcicella	uncultured_bacterium
OTU_13933	0	0	0.25	Bacteria	Bacteroidota	Bacteroidia	Cytophagales	Spirosomaceae	Arcicella	uncultured_bacterium
OTU_14243	0	2	0.08	Bacteria	Bacteroidota	Bacteroidia	Cytophagales	Spirosomaceae	Arcicella	EU463139_s
OTU_1448	1	0.14	0.42	Bacteria	Bacteroidota	Bacteroidia	Cytophagales	Spirosomaceae	Arcicella	uncultured_bacterium
OTU_14616	0	0.29	0	Bacteria	Bacteroidota	Bacteroidia	Cytophagales	Spirosomaceae	Arcicella	uncultured_bacterium
OTU_1471	0.4	1.29	2.5	Bacteria	Bacteroidota	Bacteroidia	Cytophagales	Spirosomaceae	Arcicella	uncultured_bacterium
OTU_15022	0	0.29	0.17	Bacteria	Bacteroidota	Bacteroidia	Cytophagales	Spirosomaceae	Arcicella	uncultured_bacterium
OTU_15165	0	0	0.17	Bacteria	Bacteroidota	Bacteroidia	Cytophagales	Spirosomaceae	Arcicella	uncultured_bacterium
OTU_15493	0.1	0	0.58	Bacteria	Bacteroidota	Bacteroidia	Cytophagales	Spirosomaceae	Arcicella	uncultured_bacterium
OTU_15710	0.1	0	0.08	Bacteria	Bacteroidota	Bacteroidia	Cytophagales	Spirosomaceae	Arcicella	uncultured_bacterium
OTU_16011	0.3	0	0	Bacteria	Bacteroidota	Bacteroidia	Cytophagales	Spirosomaceae	Arcicella	uncultured_bacterium
OTU_16018	0.2	0	0.17	Bacteria	Bacteroidota	Bacteroidia	Cytophagales	Spirosomaceae	Arcicella	uncultured_bacterium
OTU_16208	1	0.71	0	Bacteria	Bacteroidota	Bacteroidia	Cytophagales	Spirosomaceae	Arcicella	uncultured_bacterium
OTU_16517	0.2	0	0	Bacteria	Bacteroidota	Bacteroidia	Cytophagales	Spirosomaceae	Arcicella	uncultured_bacterium
OTU_16748	0.1	0	0.17	Bacteria	Bacteroidota	Bacteroidia	Cytophagales	Spirosomaceae	Arcicella	uncultured_bacterium
OTU_16987	0.6	0.14	0.33	Bacteria	Bacteroidota	Bacteroidia	Cytophagales	Spirosomaceae	Arcicella	uncultured_bacterium
OTU_1717	0	0	1	Bacteria	Bacteroidota	Bacteroidia	Cytophagales	Spirosomaceae	Arcicella	uncultured_bacterium
OTU_1722	0.1	0	0.33	Bacteria	Bacteroidota	Bacteroidia	Cytophagales	Spirosomaceae	Arcicella	uncultured_bacterium
OTU_17276	0	0.29	0	Bacteria	Bacteroidota	Bacteroidia	Cytophagales	Spirosomaceae	Arcicella	uncultured_bacterium
OTU_1736	0.1	0	0.25	Bacteria	Bacteroidota	Bacteroidia	Cytophagales	Spirosomaceae	Arcicella	uncultured_bacterium
OTU_18374	0.1	0	0.33	Bacteria	Bacteroidota	Bacteroidia	Cytophagales	Spirosomaceae	Arcicella	uncultured_bacterium
OTU_194	2.7	8.29	5.58	Bacteria	Bacteroidota	Bacteroidia	Cytophagales	Spirosomaceae	Arcicella	uncultured_bacterium
OTU_1965	0	0.43	0.08	Bacteria	Bacteroidota	Bacteroidia	Cytophagales	Spirosomaceae	Arcicella	uncultured_bacterium
OTU_19700	0.2	0	0.33	Bacteria	Bacteroidota	Bacteroidia	Cytophagales	Spirosomaceae	Arcicella	uncultured_bacterium
OTU_19963	0.1	0	0.08	Bacteria	Bacteroidota	Bacteroidia	Cytophagales	Spirosomaceae	Arcicella	uncultured_bacterium
OTU_20007	0	0	0.33	Bacteria	Bacteroidota	Bacteroidia	Cytophagales	Spirosomaceae	Arcicella	uncultured_bacterium
OTU_20311	0.1	0	0.25	Bacteria	Bacteroidota	Bacteroidia	Cytophagales	Spirosomaceae	Arcicella	uncultured_bacterium
OTU_20630	0	0	0.25	Bacteria	Bacteroidota	Bacteroidia	Cytophagales	Spirosomaceae	Arcicella	uncultured_bacterium
OTU_21175	0	0	0.25	Bacteria	Bacteroidota	Bacteroidia	Cytophagales	Spirosomaceae	Arcicella	uncultured_bacterium
OTU_21199	0	0.14	0.17	Bacteria	Bacteroidota	Bacteroidia	Cytophagales	Spirosomaceae	Arcicella	uncultured_bacterium
OTU_214	0	12.14	10.42	Bacteria	Bacteroidota	Bacteroidia	Cytophagales	Spirosomaceae	Arcicella	uncultured_bacterium
OTU_2285	0.8	0.14	1.83	Bacteria	Bacteroidota	Bacteroidia	Cytophagales	Spirosomaceae	Arcicella	uncultured_bacterium
OTU_23184	0.2	0.29	0.17	Bacteria	Bacteroidota	Bacteroidia	Cytophagales	Spirosomaceae	Arcicella	uncultured_bacterium
OTU_2328	0	0	0.25	Bacteria	Bacteroidota	Bacteroidia	Cytophagales	Spirosomaceae	Arcicella	uncultured_bacterium
OTU_233	0.8	2.29	2.08	Bacteria	Bacteroidota	Bacteroidia	Cytophagales	Spirosomaceae	Arcicella	uncultured_bacterium
OTU_23383	0	0.57	0	Bacteria	Bacteroidota	Bacteroidia	Cytophagales	Spirosomaceae	Arcicella	uncultured_bacterium
OTU_23574	0.3	0.14	0	Bacteria	Bacteroidota	Bacteroidia	Cytophagales	Spirosomaceae	Arcicella	uncultured_bacterium
OTU_23644	0.1	0.43	0	Bacteria	Bacteroidota	Bacteroidia	Cytophagales	Spirosomaceae	Arcicella	uncultured_bacterium
OTU_24065	0	0.29	0	Bacteria	Bacteroidota	Bacteroidia	Cytophagales	Spirosomaceae	Arcicella	uncultured_bacterium
OTU_24389	0	0.29	0.08	Bacteria	Bacteroidota	Bacteroidia	Cytophagales	Spirosomaceae	Arcicella	uncultured_bacterium
OTU_24861	0.1	0.14	0.17	Bacteria	Bacteroidota	Bacteroidia	Cytophagales	Spirosomaceae	Arcicella	uncultured_bacterium
OTU_2540	0.2	0	1	Bacteria	Bacteroidota	Bacteroidia	Cytophagales	Spirosomaceae	Arcicella	uncultured_bacterium
OTU_2550	0	0	0.67	Bacteria	Bacteroidota	Bacteroidia	Cytophagales	Spirosomaceae	Arcicella	DQ801038_s
OTU_27230	0.2	0	0	Bacteria	Bacteroidota	Bacteroidia	Cytophagales	Spirosomaceae	Arcicella	uncultured_bacterium
OTU_27412	0.2	0	0	Bacteria	Bacteroidota	Bacteroidia	Cytophagales	Spirosomaceae	Arcicella	uncultured_bacterium
OTU_27720	3	0	0	Bacteria	Bacteroidota	Bacteroidia	Cytophagales	Spirosomaceae	Arcicella	uncultured_bacterium
OTU_28243	0.1	0	0.08	Bacteria	Bacteroidota	Bacteroidia	Cytophagales	Spirosomaceae	Arcicella	uncultured_bacterium
OTU_28270	0.2	0	0	Bacteria	Bacteroidota	Bacteroidia	Cytophagales	Spirosomaceae	Arcicella	uncultured_bacterium
OTU_28537	0.1	0	0.08	Bacteria	Bacteroidota	Bacteroidia	Cytophagales	Spirosomaceae	Arcicella	uncultured_bacterium
OTU_28881	0	0.29	0	Bacteria	Bacteroidota	Bacteroidia	Cytophagales	Spirosomaceae	Arcicella	uncultured_bacterium
OTU_289	11.3	0.29	2.33	Bacteria	Bacteroidota	Bacteroidia	Cytophagales	Spirosomaceae	Arcicella	uncultured_bacterium
OTU_290	1.2	1.14	15.92	Bacteria	Bacteroidota	Bacteroidia	Cytophagales	Spirosomaceae	Arcicella	uncultured_bacterium
OTU_30548	0.2	0.29	0	Bacteria	Bacteroidota	Bacteroidia	Cytophagales	Spirosomaceae	Arcicella	uncultured_bacterium
OTU_31119	0	0.43	0	Bacteria	Bacteroidota	Bacteroidia	Cytophagales	Spirosomaceae	Arcicella	uncultured_bacterium
OTU_32325	0	0.14	0.17	Bacteria	Bacteroidota	Bacteroidia	Cytophagales	Spirosomaceae	Arcicella	uncultured_bacterium
OTU_3359	0	0.14	0.25	Bacteria	Bacteroidota	Bacteroidia	Cytophagales	Spirosomaceae	Arcicella	uncultured_bacterium
OTU_34426	0.2	0	0	Bacteria	Bacteroidota	Bacteroidia	Cytophagales	Spirosomaceae	Arcicella	uncultured_bacterium
OTU_35831	0	0	0.17	Bacteria	Bacteroidota	Bacteroidia	Cytophagales	Spirosomaceae	Arcicella	uncultured_bacterium
OTU_35941	0	0	0.17	Bacteria	Bacteroidota	Bacteroidia	Cytophagales	Spirosomaceae	Arcicella	uncultured_bacterium
OTU_36906	0	0	0.17	Bacteria	Bacteroidota	Bacteroidia	Cytophagales	Spirosomaceae	Arcicella	uncultured_bacterium
OTU_38100	0	0	0.17	Bacteria	Bacteroidota	Bacteroidia	Cytophagales	Spirosomaceae	Arcicella	uncultured_bacterium
OTU_38670	0	0	0.17	Bacteria	Bacteroidota	Bacteroidia	Cytophagales	Spirosomaceae	Arcicella	uncultured_bacterium
OTU_39082	0	0	0.17	Bacteria	Bacteroidota	Bacteroidia	Cytophagales	Spirosomaceae	Arcicella	uncultured_bacterium
OTU_39435	0	0.43	0	Bacteria	Bacteroidota	Bacteroidia	Cytophagales	Spirosomaceae	Arcicella	uncultured_bacterium
OTU_39711	0.1	0.14	0	Bacteria	Bacteroidota	Bacteroidia	Cytophagales	Spirosomaceae	Arcicella	uncultured_bacterium
OTU_40932	0	0.14	0.08	Bacteria	Bacteroidota	Bacteroidia	Cytophagales	Spirosomaceae	Arcicella	uncultured_bacterium
OTU_41058	0	0.14	0.08	Bacteria	Bacteroidota	Bacteroidia	Cytophagales	Spirosomaceae	Arcicella	uncultured_bacterium
OTU_41530	0	0	0.33	Bacteria	Bacteroidota	Bacteroidia	Cytophagales	Spirosomaceae	Arcicella	uncultured_bacterium
OTU_41547	0	0	0.17	Bacteria	Bacteroidota	Bacteroidia	Cytophagales	Spirosomaceae	Arcicella	uncultured_bacterium
OTU_4169	0.5	0.86	0.75	Bacteria	Bacteroidota	Bacteroidia	Cytophagales	Spirosomaceae	Arcicella	uncultured_bacterium
OTU_42238	0	0	0.17	Bacteria	Bacteroidota	Bacteroidia	Cytophagales	Spirosomaceae	Arcicella	uncultured_bacterium
OTU_42447	0	0.29	0	Bacteria	Bacteroidota	Bacteroidia	Cytophagales	Spirosomaceae	Arcicella	uncultured_bacterium
OTU_449	9.9	1.86	2.58	Bacteria	Bacteroidota	Bacteroidia	Cytophagales	Spirosomaceae	Arcicella	uncultured_bacterium
OTU_46382	0.2	0	0	Bacteria	Bacteroidota	Bacteroidia	Cytophagales	Spirosomaceae	Arcicella	uncultured_bacterium
OTU_46536	0.2	0	0	Bacteria	Bacteroidota	Bacteroidia	Cytophagales	Spirosomaceae	Arcicella	uncultured_bacterium
OTU_4680	0.2	1	0	Bacteria	Bacteroidota	Bacteroidia	Cytophagales	Spirosomaceae	Arcicella	uncultured_bacterium
OTU_46859	0.2	0	0	Bacteria	Bacteroidota	Bacteroidia	Cytophagales	Spirosomaceae	Arcicella	uncultured_bacterium
OTU_470	8.4	1.71	11	Bacteria	Bacteroidota	Bacteroidia	Cytophagales	Spirosomaceae	Arcicella	uncultured_bacterium
OTU_47109	0.8	0	0	Bacteria	Bacteroidota	Bacteroidia	Cytophagales	Spirosomaceae	Arcicella	uncultured_bacterium
OTU_47950	0.1	0	0.08	Bacteria	Bacteroidota	Bacteroidia	Cytophagales	Spirosomaceae	Arcicella	uncultured_bacterium
OTU_50022	0.2	0	0	Bacteria	Bacteroidota	Bacteroidia	Cytophagales	Spirosomaceae	Arcicella	uncultured_bacterium
OTU_50803	0.1	0	0.08	Bacteria	Bacteroidota	Bacteroidia	Cytophagales	Spirosomaceae	Arcicella	uncultured_bacterium
OTU_51092	0.4	0.14	0.5	Bacteria	Bacteroidota	Bacteroidia	Cytophagales	Spirosomaceae	Arcicella	uncultured_bacterium
OTU_51633	0	0.29	0.08	Bacteria	Bacteroidota	Bacteroidia	Cytophagales	Spirosomaceae	Arcicella	uncultured_bacterium
OTU_5203	0.1	0.86	0.25	Bacteria	Bacteroidota	Bacteroidia	Cytophagales	Spirosomaceae	Arcicella	uncultured_bacterium
OTU_5204	0	6	0.17	Bacteria	Bacteroidota	Bacteroidia	Cytophagales	Spirosomaceae	Arcicella	uncultured_bacterium
OTU_5397	0.4	1.29	0.25	Bacteria	Bacteroidota	Bacteroidia	Cytophagales	Spirosomaceae	Arcicella	uncultured_bacterium
OTU_54937	0	0	0.25	Bacteria	Bacteroidota	Bacteroidia	Cytophagales	Spirosomaceae	Arcicella	uncultured_bacterium
OTU_550	0.1	0	5.17	Bacteria	Bacteroidota	Bacteroidia	Cytophagales	Spirosomaceae	Arcicella	uncultured_bacterium
OTU_55020	0	0	0.33	Bacteria	Bacteroidota	Bacteroidia	Cytophagales	Spirosomaceae	Arcicella	uncultured_bacterium
OTU_5601	0	0.14	0.08	Bacteria	Bacteroidota	Bacteroidia	Cytophagales	Spirosomaceae	Arcicella	uncultured_bacterium
OTU_566	2.3	1.14	2.33	Bacteria	Bacteroidota	Bacteroidia	Cytophagales	Spirosomaceae	Arcicella	uncultured_bacterium
OTU_56889	0.1	0.14	0	Bacteria	Bacteroidota	Bacteroidia	Cytophagales	Spirosomaceae	Arcicella	uncultured_bacterium
OTU_56954	0	0.29	0	Bacteria	Bacteroidota	Bacteroidia	Cytophagales	Spirosomaceae	Arcicella	uncultured_bacterium
OTU_5847	0	0.29	0	Bacteria	Bacteroidota	Bacteroidia	Cytophagales	Spirosomaceae	Arcicella	uncultured_bacterium
OTU_58719	0.1	0	0.75	Bacteria	Bacteroidota	Bacteroidia	Cytophagales	Spirosomaceae	Arcicella	uncultured_bacterium
OTU_592	1.1	0	0.58	Bacteria	Bacteroidota	Bacteroidia	Cytophagales	Spirosomaceae	Arcicella	uncultured_bacterium
OTU_5933	0.8	1	0.33	Bacteria	Bacteroidota	Bacteroidia	Cytophagales	Spirosomaceae	Arcicella	uncultured_bacterium
OTU_59658	0	0.14	0.08	Bacteria	Bacteroidota	Bacteroidia	Cytophagales	Spirosomaceae	Arcicella	uncultured_bacterium
OTU_5978	0.5	0.57	0	Bacteria	Bacteroidota	Bacteroidia	Cytophagales	Spirosomaceae	Arcicella	uncultured_bacterium
OTU_60487	0.2	0	0	Bacteria	Bacteroidota	Bacteroidia	Cytophagales	Spirosomaceae	Arcicella	uncultured_bacterium
OTU_620	0.2	3.29	0	Bacteria	Bacteroidota	Bacteroidia	Cytophagales	Spirosomaceae	Arcicella	uncultured_bacterium
OTU_63158	0.2	0	0	Bacteria	Bacteroidota	Bacteroidia	Cytophagales	Spirosomaceae	Arcicella	uncultured_bacterium
OTU_63556	0.2	0	0	Bacteria	Bacteroidota	Bacteroidia	Cytophagales	Spirosomaceae	Arcicella	uncultured_bacterium
OTU_650	0	7.29	0	Bacteria	Bacteroidota	Bacteroidia	Cytophagales	Spirosomaceae	Arcicella	uncultured_bacterium
OTU_6511	0.1	0.86	0.08	Bacteria	Bacteroidota	Bacteroidia	Cytophagales	Spirosomaceae	Arcicella	uncultured_bacterium
OTU_6704	0	0	0.25	Bacteria	Bacteroidota	Bacteroidia	Cytophagales	Spirosomaceae	Arcicella	uncultured_bacterium
OTU_695	1	2.57	3.75	Bacteria	Bacteroidota	Bacteroidia	Cytophagales	Spirosomaceae	Arcicella	uncultured_bacterium
OTU_713	0.1	0.57	0	Bacteria	Bacteroidota	Bacteroidia	Cytophagales	Spirosomaceae	Arcicella	uncultured_bacterium
OTU_7532	0.2	0.14	0.42	Bacteria	Bacteroidota	Bacteroidia	Cytophagales	Spirosomaceae	Arcicella	uncultured_bacterium
OTU_77840	0.2	0	0	Bacteria	Bacteroidota	Bacteroidia	Cytophagales	Spirosomaceae	Arcicella	uncultured_bacterium
OTU_785	1.4	0.43	0.83	Bacteria	Bacteroidota	Bacteroidia	Cytophagales	Spirosomaceae	Arcicella	uncultured_bacterium
OTU_79286	0.2	0	0	Bacteria	Bacteroidota	Bacteroidia	Cytophagales	Spirosomaceae	Arcicella	uncultured_bacterium
OTU_79420	0.2	0	0	Bacteria	Bacteroidota	Bacteroidia	Cytophagales	Spirosomaceae	Arcicella	uncultured_bacterium
OTU_7981	0	0	1.75	Bacteria	Bacteroidota	Bacteroidia	Cytophagales	Spirosomaceae	Arcicella	uncultured_bacterium
OTU_81	69.1	0	14.5	Bacteria	Bacteroidota	Bacteroidia	Cytophagales	Spirosomaceae	Arcicella	uncultured_bacterium
OTU_83053	0.2	0	0	Bacteria	Bacteroidota	Bacteroidia	Cytophagales	Spirosomaceae	Arcicella	uncultured_bacterium
OTU_8395	0	0.29	0.08	Bacteria	Bacteroidota	Bacteroidia	Cytophagales	Spirosomaceae	Arcicella	uncultured_bacterium
OTU_84166	0.2	0	0	Bacteria	Bacteroidota	Bacteroidia	Cytophagales	Spirosomaceae	Arcicella	uncultured_bacterium
OTU_8499	0.6	0	0	Bacteria	Bacteroidota	Bacteroidia	Cytophagales	Spirosomaceae	Arcicella	uncultured_bacterium
OTU_86482	0	0	0.17	Bacteria	Bacteroidota	Bacteroidia	Cytophagales	Spirosomaceae	Arcicella	uncultured_bacterium
OTU_8681	1.6	0.29	0.33	Bacteria	Bacteroidota	Bacteroidia	Cytophagales	Spirosomaceae	Arcicella	uncultured_bacterium
OTU_8717	1.2	0.57	0.17	Bacteria	Bacteroidota	Bacteroidia	Cytophagales	Spirosomaceae	Arcicella	uncultured_bacterium
OTU_87249	0	0	0.17	Bacteria	Bacteroidota	Bacteroidia	Cytophagales	Spirosomaceae	Arcicella	uncultured_bacterium
OTU_87563	0	0.43	0	Bacteria	Bacteroidota	Bacteroidia	Cytophagales	Spirosomaceae	Arcicella	uncultured_bacterium
OTU_90648	0	0.29	0.08	Bacteria	Bacteroidota	Bacteroidia	Cytophagales	Spirosomaceae	Arcicella	uncultured_bacterium
OTU_919	0.1	0.14	1.08	Bacteria	Bacteroidota	Bacteroidia	Cytophagales	Spirosomaceae	Arcicella	uncultured_bacterium
OTU_92816	0.2	0	0	Bacteria	Bacteroidota	Bacteroidia	Cytophagales	Spirosomaceae	Arcicella	uncultured_bacterium
OTU_9314	0.2	0	0	Bacteria	Bacteroidota	Bacteroidia	Cytophagales	Spirosomaceae	Arcicella	uncultured_bacterium
OTU_9374	0.4	0.43	0	Bacteria	Bacteroidota	Bacteroidia	Cytophagales	Spirosomaceae	Arcicella	uncultured_bacterium
OTU_94757	0.2	0	0	Bacteria	Bacteroidota	Bacteroidia	Cytophagales	Spirosomaceae	Arcicella	uncultured_bacterium
OTU_94823	0.2	0	0	Bacteria	Bacteroidota	Bacteroidia	Cytophagales	Spirosomaceae	Arcicella	uncultured_bacterium
OTU_964	0.2	0.71	2.25	Bacteria	Bacteroidota	Bacteroidia	Cytophagales	Spirosomaceae	Arcicella	uncultured_bacterium
OTU_9936	1.2	0	0	Bacteria	Bacteroidota	Bacteroidia	Cytophagales	Spirosomaceae	Arcicella	uncultured_bacterium
OTU_24792	0	0	0.17	Bacteria	Firmicutes	Bacilli	Bacillales	Bacillaceae	Bacillus	Bacillus pumilus
OTU_10341	0.3	0	0	Bacteria	Bacteroidota	Bacteroidia	Bacteroidales	Bacteroidaceae	Bacteroides	uncultured_organism
OTU_21069	0	0	0.42	Bacteria	Bacteroidota	Bacteroidia	Bacteroidales	Bacteroidaceae	Bacteroides	uncultured_organism
OTU_25145	0.3	0.14	0.17	Bacteria	Bacteroidota	Bacteroidia	Bacteroidales	Bacteroidaceae	Bacteroides
OTU_26353	0.2	0	0	Bacteria	Bacteroidota	Bacteroidia	Bacteroidales	Bacteroidaceae	Bacteroides
OTU_33977	0.1	0.14	0	Bacteria	Bacteroidota	Bacteroidia	Bacteroidales	Bacteroidaceae	Bacteroides	uncultured_organism
OTU_773	0.1	0.71	0.17	Bacteria	Bacteroidota	Bacteroidia	Bacteroidales	Bacteroidaceae	Bacteroides
OTU_92923	0.2	0	0	Bacteria	Bacteroidota	Bacteroidia	Bacteroidales	Bacteroidaceae	Bacteroides	uncultured_organism
OTU_23295	0	1.57	0	Bacteria	Actinobacteriota	Actinobacteria	Bifidobacteriales	Bifidobacteriaceae	Bifidobacterium
OTU_363	0	1.57	0	Bacteria	Actinobacteriota	Actinobacteria	Bifidobacteriales	Bifidobacteriaceae	Bifidobacterium	Bifidobacterium_thermacidophilum
OTU_102675	0	0	0.33	Bacteria	Firmicutes	Clostridia	Lachnospirales	Lachnospiraceae	Blautia	uncultured_bacterium
OTU_2026	0	0	1.58	Bacteria	Firmicutes	Clostridia	Lachnospirales	Lachnospiraceae	Blautia	uncultured_bacterium
OTU_2038	0	0	1.08	Bacteria	Firmicutes	Clostridia	Lachnospirales	Lachnospiraceae	Blautia	uncultured_organism
OTU_2056	0	0	1.75	Bacteria	Firmicutes	Clostridia	Lachnospirales	Lachnospiraceae	Blautia	uncultured_bacterium
OTU_22086	0	0	0.17	Bacteria	Firmicutes	Clostridia	Lachnospirales	Lachnospiraceae	Blautia	uncultured_bacterium
OTU_221	0	0	1.5	Bacteria	Firmicutes	Clostridia	Lachnospirales	Lachnospiraceae	Blautia	uncultured_bacterium
OTU_2253	0	0	0.33	Bacteria	Firmicutes	Clostridia	Lachnospirales	Lachnospiraceae	Blautia
OTU_23059	0	0.29	0	Bacteria	Firmicutes	Clostridia	Lachnospirales	Lachnospiraceae	Blautia	uncultured_bacterium
OTU_23208	0	0.29	0	Bacteria	Firmicutes	Clostridia	Lachnospirales	Lachnospiraceae	Blautia	uncultured_bacterium
OTU_2878	0	0	0.25	Bacteria	Firmicutes	Clostridia	Lachnospirales	Lachnospiraceae	Blautia	uncultured_organism
OTU_288	0	0	3.42	Bacteria	Firmicutes	Clostridia	Lachnospirales	Lachnospiraceae	Blautia	uncultured_bacterium
OTU_2953	0	0	0.25	Bacteria	Firmicutes	Clostridia	Lachnospirales	Lachnospiraceae	Blautia	uncultured_bacterium
OTU_461	0	0	3.25	Bacteria	Firmicutes	Clostridia	Lachnospirales	Lachnospiraceae	Blautia	uncultured_bacterium
OTU_52301	0	0	0.25	Bacteria	Firmicutes	Clostridia	Lachnospirales	Lachnospiraceae	Blautia	uncultured_bacterium
OTU_54188	0	0	0.17	Bacteria	Firmicutes	Clostridia	Lachnospirales	Lachnospiraceae	Blautia	uncultured_organism
OTU_588	0	0	3.5	Bacteria	Firmicutes	Clostridia	Lachnospirales	Lachnospiraceae	Blautia	uncultured_bacterium
OTU_59415	0.1	0	0.08	Bacteria	Firmicutes	Bacilli	Erysipelotrichales	Erysipelotrichaceae	Breznakia
OTU_31434	0	0.29	0	Bacteria	Firmicutes	Clostridia	Lachnospirales	Lachnospiraceae	Butyrivibrio	uncultured_bacterium
OTU_46665	0.2	0	0	Bacteria	Firmicutes	Clostridia	Lachnospirales	Lachnospiraceae	Butyrivibrio
OTU_4872	0	0.86	0	Bacteria	Firmicutes	Clostridia	Lachnospirales	Lachnospiraceae	Butyrivibrio	uncultured_bacterium
OTU_20748	0	0	0.25	Bacteria	Firmicutes	Clostridia	Caldicoprobacterales	Caldicoprobacteraceae	Caldicoprobacter	uncultured_bacterium
OTU_3574	0	0	0.25	Bacteria	Firmicutes	Clostridia	Caldicoprobacterales	Caldicoprobacteraceae	Caldicoprobacter	uncultured_bacterium
OTU_473	0.1	0.14	0.67	Bacteria	Firmicutes	Clostridia	Caldicoprobacterales	Caldicoprobacteraceae	Caldicoprobacter
OTU_18486	0	0	0.25	Bacteria	Campilobacterota	Campylobacteria	Campylobacterales	Campylobacteraceae	Campylobacter
OTU_38427	0	0	0.25	Bacteria	Campilobacterota	Campylobacteria	Campylobacterales	Campylobacteraceae	Campylobacter	ANNG_s
OTU_401	0.2	0.43	0.17	Bacteria	Verrucomicrobiota	Omnitrophia	Omnitrophales	Omnitrophaceae	Candidatus_Omnitrophus	uncultured_bacterium
OTU_10498	0.2	0	0.25	Bacteria	Patescibacteria	Saccharimonadia	Saccharimonadales	Saccharimonadaceae	Candidatus_Saccharimonas	uncultured_bacterium
OTU_1052	0	0.43	0.08	Bacteria	Patescibacteria	Saccharimonadia	Saccharimonadales	Saccharimonadaceae	Candidatus_Saccharimonas	uncultured_bacterium
OTU_10744	0.3	0	0	Bacteria	Patescibacteria	Saccharimonadia	Saccharimonadales	Saccharimonadaceae	Candidatus_Saccharimonas	uncultured_bacterium
OTU_17121	0	0.57	0	Bacteria	Patescibacteria	Saccharimonadia	Saccharimonadales	Saccharimonadaceae	Candidatus_Saccharimonas	uncultured_rumen_bacterium
OTU_17218	0	0.29	0	Bacteria	Patescibacteria	Saccharimonadia	Saccharimonadales	Saccharimonadaceae	Candidatus_Saccharimonas	uncultured_rumen_bacterium
OTU_2586	0.4	0.14	0.75	Bacteria	Patescibacteria	Saccharimonadia	Saccharimonadales	Saccharimonadaceae	Candidatus_Saccharimonas	uncultured_bacterium
OTU_342	0.1	0.43	0.33	Bacteria	Patescibacteria	Saccharimonadia	Saccharimonadales	Saccharimonadaceae	Candidatus_Saccharimonas	uncultured_rumen_bacterium
OTU_34393	0.1	0	0.17	Bacteria	Patescibacteria	Saccharimonadia	Saccharimonadales	Saccharimonadaceae	Candidatus_Saccharimonas	uncultured_rumen_bacterium
OTU_417	0.1	0	0.25	Bacteria	Patescibacteria	Saccharimonadia	Saccharimonadales	Saccharimonadaceae	Candidatus_Saccharimonas	uncultured_bacterium
OTU_471	0.2	0.71	0.5	Bacteria	Patescibacteria	Saccharimonadia	Saccharimonadales	Saccharimonadaceae	Candidatus_Saccharimonas	uncultured_bacterium
OTU_498	0.1	0	0.75	Bacteria	Patescibacteria	Saccharimonadia	Saccharimonadales	Saccharimonadaceae	Candidatus_Saccharimonas	uncultured_bacterium
OTU_51057	0.1	0.57	0.33	Bacteria	Patescibacteria	Saccharimonadia	Saccharimonadales	Saccharimonadaceae	Candidatus_Saccharimonas	uncultured_bacterium
OTU_53324	0	0.14	0.33	Bacteria	Patescibacteria	Saccharimonadia	Saccharimonadales	Saccharimonadaceae	Candidatus_Saccharimonas	uncultured_rumen_bacterium
OTU_67855	0.2	0	0	Bacteria	Patescibacteria	Saccharimonadia	Saccharimonadales	Saccharimonadaceae	Candidatus_Saccharimonas	uncultured_bacterium
OTU_708	0.6	0.14	0.25	Bacteria	Patescibacteria	Saccharimonadia	Saccharimonadales	Saccharimonadaceae	Candidatus_Saccharimonas	uncultured_rumen_bacterium
OTU_921	0.1	0	0.25	Bacteria	Patescibacteria	Saccharimonadia	Saccharimonadales	Saccharimonadaceae	Candidatus_Saccharimonas	uncultured_bacterium
OTU_95998	0.1	0.43	0.17	Bacteria	Patescibacteria	Saccharimonadia	Saccharimonadales	Saccharimonadaceae	Candidatus_Saccharimonas	uncultured_bacterium
OTU_13740	0	0	0.33	Bacteria	Firmicutes	Clostridia	Oscillospirales	Ruminococcaceae	Candidatus_Soleaferrea	uncultured_bacterium
OTU_16159	0.2	0	0	Bacteria	Firmicutes	Clostridia	Oscillospirales	Ruminococcaceae	Candidatus_Soleaferrea
OTU_38642	0	0	0.33	Bacteria	Firmicutes	Clostridia	Oscillospirales	Ruminococcaceae	Candidatus_Soleaferrea	uncultured_bacterium
OTU_48306	0	0	0.42	Bacteria	Firmicutes	Clostridia	Oscillospirales	Ruminococcaceae	Candidatus_Soleaferrea	uncultured_bacterium
OTU_9656	0.4	0	0	Bacteria	Firmicutes	Clostridia	Oscillospirales	Ruminococcaceae	Candidatus_Soleaferrea
OTU_5168	0	0.57	0.08	Bacteria	Synergistota	Synergistia	Synergistales	Synergistaceae	Candidatus_Tammella	uncultured_Synergistetes_bacterium
OTU_95600	0.2	0	0	Bacteria	Synergistota	Synergistia	Synergistales	Synergistaceae	Candidatus_Tammella	uncultured_Synergistetes_bacterium
OTU_131	1.1	0.14	3.75	Bacteria	Firmicutes	Bacilli	Erysipelotrichales	Erysipelotrichaceae	Catenisphaera	uncultured_bacterium
OTU_21198	0	0	0.5	Bacteria	Firmicutes	Bacilli	Erysipelotrichales	Erysipelotrichaceae	Catenisphaera	uncultured_bacterium
OTU_24737	0	0	0.17	Bacteria	Firmicutes	Bacilli	Erysipelotrichales	Erysipelotrichaceae	Catenisphaera	uncultured_bacterium
OTU_263	1.1	0.43	5.67	Bacteria	Firmicutes	Bacilli	Erysipelotrichales	Erysipelotrichaceae	Catenisphaera	uncultured_bacterium
OTU_67379	0.2	0	0	Bacteria	Firmicutes	Bacilli	Erysipelotrichales	Erysipelotrichaceae	Catenisphaera	uncultured_bacterium
OTU_7984	0.1	0	0.08	Bacteria	Firmicutes	Bacilli	Erysipelotrichales	Erysipelotrichaceae	Catenisphaera	uncultured_bacterium
OTU_8026	0	0	0.25	Bacteria	Firmicutes	Bacilli	Erysipelotrichales	Erysipelotrichaceae	Catenisphaera	uncultured_bacterium
OTU_13853	0	0.71	0	Bacteria	Firmicutes	Clostridia	Lachnospirales	Lachnospiraceae	Cellulosilyticum	uncultured_bacterium
OTU_17010	0	1.57	0	Bacteria	Firmicutes	Clostridia	Lachnospirales	Lachnospiraceae	Cellulosilyticum	uncultured_bacterium
OTU_17574	0	0.29	0	Bacteria	Firmicutes	Clostridia	Lachnospirales	Lachnospiraceae	Cellulosilyticum	uncultured_bacterium
OTU_2370	0	0.14	0.33	Bacteria	Firmicutes	Clostridia	Lachnospirales	Lachnospiraceae	Cellulosilyticum
OTU_26438	0.1	0.14	0	Bacteria	Firmicutes	Clostridia	Lachnospirales	Lachnospiraceae	Cellulosilyticum
OTU_34193	0.2	0	0	Bacteria	Firmicutes	Clostridia	Lachnospirales	Lachnospiraceae	Cellulosilyticum	uncultured_bacterium
OTU_36297	0	0.29	0.42	Bacteria	Firmicutes	Clostridia	Lachnospirales	Lachnospiraceae	Cellulosilyticum	uncultured_bacterium
OTU_414	0.1	2.86	0	Bacteria	Firmicutes	Clostridia	Lachnospirales	Lachnospiraceae	Cellulosilyticum	uncultured_bacterium
OTU_6983	0	0	0.25	Bacteria	Firmicutes	Clostridia	Lachnospirales	Lachnospiraceae	Cellulosilyticum
OTU_1004	0.2	1	0.33	Bacteria	Firmicutes	Clostridia	Christensenellales	Christensenellaceae	Christensenellaceae_R-7_group	GQ897847_s
OTU_100606	0	0.29	0.17	Bacteria	Firmicutes	Clostridia	Christensenellales	Christensenellaceae	Christensenellaceae_R-7_group	uncultured_bacterium
OTU_10301	0.3	0.29	0.17	Bacteria	Firmicutes	Clostridia	Christensenellales	Christensenellaceae	Christensenellaceae_R-7_group	uncultured_rumen_bacterium
OTU_103124	0	0.29	0	Bacteria	Firmicutes	Clostridia	Christensenellales	Christensenellaceae	Christensenellaceae_R-7_group	uncultured_bacterium
OTU_103924	0	0.43	0.08	Bacteria	Firmicutes	Clostridia	Christensenellales	Christensenellaceae	Christensenellaceae_R-7_group	uncultured_bacterium
OTU_107920	0.3	0	0	Bacteria	Firmicutes	Clostridia	Christensenellales	Christensenellaceae	Christensenellaceae_R-7_group	uncultured_bacterium
OTU_1082	0.1	0	0.08	Bacteria	Firmicutes	Clostridia	Christensenellales	Christensenellaceae	Christensenellaceae_R-7_group	uncultured_bacterium
OTU_1083	0.4	0.29	0.83	Bacteria	Firmicutes	Clostridia	Christensenellales	Christensenellaceae	Christensenellaceae_R-7_group	uncultured_bacterium
OTU_109131	0	0.29	0.17	Bacteria	Firmicutes	Clostridia	Christensenellales	Christensenellaceae	Christensenellaceae_R-7_group
OTU_1124	0	0	0.17	Bacteria	Firmicutes	Clostridia	Christensenellales	Christensenellaceae	Christensenellaceae_R-7_group	uncultured_bacterium
OTU_113056	0.2	0	0.08	Bacteria	Firmicutes	Clostridia	Christensenellales	Christensenellaceae	Christensenellaceae_R-7_group	uncultured_bacterium
OTU_119070	0	0.29	0	Bacteria	Firmicutes	Clostridia	Christensenellales	Christensenellaceae	Christensenellaceae_R-7_group	uncultured_bacterium
OTU_119184	0.1	0.14	0	Bacteria	Firmicutes	Clostridia	Christensenellales	Christensenellaceae	Christensenellaceae_R-7_group	uncultured_bacterium
OTU_122827	0.2	0	0	Bacteria	Firmicutes	Clostridia	Christensenellales	Christensenellaceae	Christensenellaceae_R-7_group	uncultured_bacterium
OTU_12469	0.4	0	0.08	Bacteria	Firmicutes	Clostridia	Christensenellales	Christensenellaceae	Christensenellaceae_R-7_group	uncultured_bacterium
OTU_125668	0.1	0	0.08	Bacteria	Firmicutes	Clostridia	Christensenellales	Christensenellaceae	Christensenellaceae_R-7_group	uncultured_bacterium
OTU_126917	0	0.29	0.75	Bacteria	Firmicutes	Clostridia	Christensenellales	Christensenellaceae	Christensenellaceae_R-7_group	uncultured_bacterium
OTU_14113	0	0.14	0.17	Bacteria	Firmicutes	Clostridia	Christensenellales	Christensenellaceae	Christensenellaceae_R-7_group	uncultured_rumen_bacterium
OTU_15151	0.1	0	0.5	Bacteria	Firmicutes	Clostridia	Christensenellales	Christensenellaceae	Christensenellaceae_R-7_group	uncultured_bacterium
OTU_16044	0.4	0.29	0.33	Bacteria	Firmicutes	Clostridia	Christensenellales	Christensenellaceae	Christensenellaceae_R-7_group	uncultured_bacterium
OTU_16063	0.8	0	0	Bacteria	Firmicutes	Clostridia	Christensenellales	Christensenellaceae	Christensenellaceae_R-7_group	uncultured_bacterium
OTU_17120	0	1.43	0.58	Bacteria	Firmicutes	Clostridia	Christensenellales	Christensenellaceae	Christensenellaceae_R-7_group	uncultured_bacterium
OTU_1719	0.2	2.29	0.42	Bacteria	Firmicutes	Clostridia	Christensenellales	Christensenellaceae	Christensenellaceae_R-7_group	uncultured_bacterium
OTU_176	0	0.71	2.75	Bacteria	Firmicutes	Clostridia	Christensenellales	Christensenellaceae	Christensenellaceae_R-7_group	uncultured_rumen_bacterium
OTU_18593	0	0	0.25	Bacteria	Firmicutes	Clostridia	Christensenellales	Christensenellaceae	Christensenellaceae_R-7_group	uncultured_bacterium
OTU_1916	1.2	1.86	1.92	Bacteria	Firmicutes	Clostridia	Christensenellales	Christensenellaceae	Christensenellaceae_R-7_group	uncultured_bacterium
OTU_19171	0.1	0.14	0.58	Bacteria	Firmicutes	Clostridia	Christensenellales	Christensenellaceae	Christensenellaceae_R-7_group	uncultured_bacterium
OTU_1934	0	0.14	0.25	Bacteria	Firmicutes	Clostridia	Christensenellales	Christensenellaceae	Christensenellaceae_R-7_group	uncultured_bacterium
OTU_204	0.6	1.29	0.58	Bacteria	Firmicutes	Clostridia	Christensenellales	Christensenellaceae	Christensenellaceae_R-7_group	uncultured_bacterium
OTU_20491	0	0.43	0.17	Bacteria	Firmicutes	Clostridia	Christensenellales	Christensenellaceae	Christensenellaceae_R-7_group	uncultured_bacterium
OTU_205	0	3.43	0.25	Bacteria	Firmicutes	Clostridia	Christensenellales	Christensenellaceae	Christensenellaceae_R-7_group	uncultured_bacterium
OTU_2062	0	0	0.25	Bacteria	Firmicutes	Clostridia	Christensenellales	Christensenellaceae	Christensenellaceae_R-7_group	uncultured_bacterium
OTU_20646	0	0	0.58	Bacteria	Firmicutes	Clostridia	Christensenellales	Christensenellaceae	Christensenellaceae_R-7_group	uncultured_bacterium
OTU_2216	0	0	0.25	Bacteria	Firmicutes	Clostridia	Christensenellales	Christensenellaceae	Christensenellaceae_R-7_group	uncultured_bacterium
OTU_22181	0	0.29	0.08	Bacteria	Firmicutes	Clostridia	Christensenellales	Christensenellaceae	Christensenellaceae_R-7_group	uncultured_bacterium
OTU_22524	0.1	0.43	0.08	Bacteria	Firmicutes	Clostridia	Christensenellales	Christensenellaceae	Christensenellaceae_R-7_group	uncultured_bacterium
OTU_22714	0.2	0.43	0.08	Bacteria	Firmicutes	Clostridia	Christensenellales	Christensenellaceae	Christensenellaceae_R-7_group	uncultured_bacterium
OTU_22991	0	0.29	0	Bacteria	Firmicutes	Clostridia	Christensenellales	Christensenellaceae	Christensenellaceae_R-7_group	uncultured_bacterium
OTU_23367	0	0.43	0	Bacteria	Firmicutes	Clostridia	Christensenellales	Christensenellaceae	Christensenellaceae_R-7_group	uncultured_bacterium
OTU_23479	0	0.43	0.08	Bacteria	Firmicutes	Clostridia	Christensenellales	Christensenellaceae	Christensenellaceae_R-7_group	uncultured_bacterium
OTU_23660	0	0.71	0.08	Bacteria	Firmicutes	Clostridia	Christensenellales	Christensenellaceae	Christensenellaceae_R-7_group	uncultured_bacterium
OTU_238	2	1.43	1.08	Bacteria	Firmicutes	Clostridia	Christensenellales	Christensenellaceae	Christensenellaceae_R-7_group	uncultured_bacterium
OTU_23911	0	1.14	0.08	Bacteria	Firmicutes	Clostridia	Christensenellales	Christensenellaceae	Christensenellaceae_R-7_group	uncultured_bacterium
OTU_2652	0	0	0.42	Bacteria	Firmicutes	Clostridia	Christensenellales	Christensenellaceae	Christensenellaceae_R-7_group	uncultured_bacterium
OTU_2655	0.1	0.14	1.42	Bacteria	Firmicutes	Clostridia	Christensenellales	Christensenellaceae	Christensenellaceae_R-7_group	uncultured_bacterium
OTU_28495	0.1	0	0.08	Bacteria	Firmicutes	Clostridia	Christensenellales	Christensenellaceae	Christensenellaceae_R-7_group	uncultured_bacterium
OTU_28759	0.3	0.14	0.17	Bacteria	Firmicutes	Clostridia	Christensenellales	Christensenellaceae	Christensenellaceae_R-7_group	uncultured_bacterium
OTU_29779	0	0.57	0.08	Bacteria	Firmicutes	Clostridia	Christensenellales	Christensenellaceae	Christensenellaceae_R-7_group	uncultured_bacterium
OTU_30830	0.3	0.14	0.08	Bacteria	Firmicutes	Clostridia	Christensenellales	Christensenellaceae	Christensenellaceae_R-7_group	uncultured_bacterium
OTU_32059	0.2	0.71	0.17	Bacteria	Firmicutes	Clostridia	Christensenellales	Christensenellaceae	Christensenellaceae_R-7_group	uncultured_bacterium
OTU_3212	0.2	0.43	0.42	Bacteria	Firmicutes	Clostridia	Christensenellales	Christensenellaceae	Christensenellaceae_R-7_group	uncultured_bacterium
OTU_323	1.2	2.14	1.42	Bacteria	Firmicutes	Clostridia	Christensenellales	Christensenellaceae	Christensenellaceae_R-7_group	uncultured_bacterium
OTU_33128	0	0.29	0	Bacteria	Firmicutes	Clostridia	Christensenellales	Christensenellaceae	Christensenellaceae_R-7_group	uncultured_bacterium
OTU_3568	0	0	0.33	Bacteria	Firmicutes	Clostridia	Christensenellales	Christensenellaceae	Christensenellaceae_R-7_group
OTU_37056	0	0.14	0.25	Bacteria	Firmicutes	Clostridia	Christensenellales	Christensenellaceae	Christensenellaceae_R-7_group	uncultured_bacterium
OTU_38040	0	0	0.25	Bacteria	Firmicutes	Clostridia	Christensenellales	Christensenellaceae	Christensenellaceae_R-7_group	uncultured_bacterium
OTU_38221	0	0	0.17	Bacteria	Firmicutes	Clostridia	Christensenellales	Christensenellaceae	Christensenellaceae_R-7_group	uncultured_bacterium
OTU_39650	0	0.43	0	Bacteria	Firmicutes	Clostridia	Christensenellales	Christensenellaceae	Christensenellaceae_R-7_group	uncultured_bacterium
OTU_39728	0.1	0.14	0.17	Bacteria	Firmicutes	Clostridia	Christensenellales	Christensenellaceae	Christensenellaceae_R-7_group	uncultured_bacterium
OTU_40301	0	0.57	0	Bacteria	Firmicutes	Clostridia	Christensenellales	Christensenellaceae	Christensenellaceae_R-7_group	uncultured_bacterium
OTU_4110	0.1	0.29	0.17	Bacteria	Firmicutes	Clostridia	Christensenellales	Christensenellaceae	Christensenellaceae_R-7_group	uncultured_bacterium
OTU_41181	0	0.29	0	Bacteria	Firmicutes	Clostridia	Christensenellales	Christensenellaceae	Christensenellaceae_R-7_group	uncultured_bacterium
OTU_41195	0	0.29	0	Bacteria	Firmicutes	Clostridia	Christensenellales	Christensenellaceae	Christensenellaceae_R-7_group	uncultured_bacterium
OTU_41218	0	0.43	0	Bacteria	Firmicutes	Clostridia	Christensenellales	Christensenellaceae	Christensenellaceae_R-7_group	uncultured_bacterium
OTU_41694	0	0	0.25	Bacteria	Firmicutes	Clostridia	Christensenellales	Christensenellaceae	Christensenellaceae_R-7_group	uncultured_bacterium
OTU_419	0	3.57	0.92	Bacteria	Firmicutes	Clostridia	Christensenellales	Christensenellaceae	Christensenellaceae_R-7_group	uncultured_bacterium
OTU_42143	0	0	0.17	Bacteria	Firmicutes	Clostridia	Christensenellales	Christensenellaceae	Christensenellaceae_R-7_group	uncultured_bacterium
OTU_4268	0	0.14	0.08	Bacteria	Firmicutes	Clostridia	Christensenellales	Christensenellaceae	Christensenellaceae_R-7_group	uncultured_bacterium
OTU_431	0.1	0.29	0.33	Bacteria	Firmicutes	Clostridia	Christensenellales	Christensenellaceae	Christensenellaceae_R-7_group	uncultured_bacterium
OTU_43120	0	0.14	0.08	Bacteria	Firmicutes	Clostridia	Christensenellales	Christensenellaceae	Christensenellaceae_R-7_group	uncultured_bacterium
OTU_44537	0.3	0.29	0	Bacteria	Firmicutes	Clostridia	Christensenellales	Christensenellaceae	Christensenellaceae_R-7_group	uncultured_bacterium
OTU_4497	0	0.57	0	Bacteria	Firmicutes	Clostridia	Christensenellales	Christensenellaceae	Christensenellaceae_R-7_group	uncultured_bacterium
OTU_46499	0.1	0.14	0.08	Bacteria	Firmicutes	Clostridia	Christensenellales	Christensenellaceae	Christensenellaceae_R-7_group	uncultured_bacterium
OTU_485	0.1	0.86	0.75	Bacteria	Firmicutes	Clostridia	Christensenellales	Christensenellaceae	Christensenellaceae_R-7_group	uncultured_bacterium
OTU_4958	0	1.14	0.08	Bacteria	Firmicutes	Clostridia	Christensenellales	Christensenellaceae	Christensenellaceae_R-7_group	uncultured_bacterium
OTU_4990	0	0.43	0.33	Bacteria	Firmicutes	Clostridia	Christensenellales	Christensenellaceae	Christensenellaceae_R-7_group	uncultured_bacterium
OTU_5012	0	2.29	0	Bacteria	Firmicutes	Clostridia	Christensenellales	Christensenellaceae	Christensenellaceae_R-7_group
OTU_51087	0	0.14	0.08	Bacteria	Firmicutes	Clostridia	Christensenellales	Christensenellaceae	Christensenellaceae_R-7_group	uncultured_bacterium
OTU_51523	0.3	0.86	0.5	Bacteria	Firmicutes	Clostridia	Christensenellales	Christensenellaceae	Christensenellaceae_R-7_group	uncultured_bacterium
OTU_5211	0	0.29	0	Bacteria	Firmicutes	Clostridia	Christensenellales	Christensenellaceae	Christensenellaceae_R-7_group	uncultured_bacterium
OTU_52417	0	0	0.17	Bacteria	Firmicutes	Clostridia	Christensenellales	Christensenellaceae	Christensenellaceae_R-7_group	uncultured_bacterium
OTU_5248	0.2	1.86	0.42	Bacteria	Firmicutes	Clostridia	Christensenellales	Christensenellaceae	Christensenellaceae_R-7_group	uncultured_bacterium
OTU_526	0	0.14	1.17	Bacteria	Firmicutes	Clostridia	Christensenellales	Christensenellaceae	Christensenellaceae_R-7_group	uncultured_bacterium
OTU_54116	0	0	0.33	Bacteria	Firmicutes	Clostridia	Christensenellales	Christensenellaceae	Christensenellaceae_R-7_group	uncultured_bacterium
OTU_54147	0	0	0.17	Bacteria	Firmicutes	Clostridia	Christensenellales	Christensenellaceae	Christensenellaceae_R-7_group	uncultured_bacterium
OTU_54219	0	0	0.17	Bacteria	Firmicutes	Clostridia	Christensenellales	Christensenellaceae	Christensenellaceae_R-7_group	uncultured_bacterium
OTU_547	0	0.29	1.92	Bacteria	Firmicutes	Clostridia	Christensenellales	Christensenellaceae	Christensenellaceae_R-7_group	uncultured_rumen_bacterium
OTU_560	0.7	1.14	0.67	Bacteria	Firmicutes	Clostridia	Christensenellales	Christensenellaceae	Christensenellaceae_R-7_group	uncultured_bacterium
OTU_56242	0.1	1.14	0.08	Bacteria	Firmicutes	Clostridia	Christensenellales	Christensenellaceae	Christensenellaceae_R-7_group	uncultured_bacterium
OTU_56309	0.1	0.14	0	Bacteria	Firmicutes	Clostridia	Christensenellales	Christensenellaceae	Christensenellaceae_R-7_group	uncultured_bacterium
OTU_5704	0	1.71	0.08	Bacteria	Firmicutes	Clostridia	Christensenellales	Christensenellaceae	Christensenellaceae_R-7_group	uncultured_bacterium
OTU_577	0.5	0.57	2.33	Bacteria	Firmicutes	Clostridia	Christensenellales	Christensenellaceae	Christensenellaceae_R-7_group	uncultured_bacterium
OTU_591	0	0	0.17	Bacteria	Firmicutes	Clostridia	Christensenellales	Christensenellaceae	Christensenellaceae_R-7_group	uncultured_bacterium
OTU_608	0	0	0.25	Bacteria	Firmicutes	Clostridia	Christensenellales	Christensenellaceae	Christensenellaceae_R-7_group	uncultured_bacterium
OTU_6080	0	0.57	0	Bacteria	Firmicutes	Clostridia	Christensenellales	Christensenellaceae	Christensenellaceae_R-7_group	uncultured_bacterium
OTU_6141	0	0.57	0	Bacteria	Firmicutes	Clostridia	Christensenellales	Christensenellaceae	Christensenellaceae_R-7_group	uncultured_bacterium
OTU_617	0.2	0	0.67	Bacteria	Firmicutes	Clostridia	Christensenellales	Christensenellaceae	Christensenellaceae_R-7_group	uncultured_bacterium
OTU_633	0.1	0.71	0.67	Bacteria	Firmicutes	Clostridia	Christensenellales	Christensenellaceae	Christensenellaceae_R-7_group
OTU_639	0	6.43	0.08	Bacteria	Firmicutes	Clostridia	Christensenellales	Christensenellaceae	Christensenellaceae_R-7_group	uncultured_bacterium
OTU_648	0.2	0.14	1.17	Bacteria	Firmicutes	Clostridia	Christensenellales	Christensenellaceae	Christensenellaceae_R-7_group	uncultured_bacterium
OTU_6557	0	0.14	0.17	Bacteria	Firmicutes	Clostridia	Christensenellales	Christensenellaceae	Christensenellaceae_R-7_group	uncultured_bacterium
OTU_6765	0	0.14	0.33	Bacteria	Firmicutes	Clostridia	Christensenellales	Christensenellaceae	Christensenellaceae_R-7_group	uncultured_bacterium
OTU_681	0.3	0.71	0.5	Bacteria	Firmicutes	Clostridia	Christensenellales	Christensenellaceae	Christensenellaceae_R-7_group	uncultured_bacterium
OTU_68592	0	0	0.17	Bacteria	Firmicutes	Clostridia	Christensenellales	Christensenellaceae	Christensenellaceae_R-7_group
OTU_701	0.4	0.71	0.75	Bacteria	Firmicutes	Clostridia	Christensenellales	Christensenellaceae	Christensenellaceae_R-7_group	uncultured_bacterium
OTU_7269	0.1	0.14	0.83	Bacteria	Firmicutes	Clostridia	Christensenellales	Christensenellaceae	Christensenellaceae_R-7_group	uncultured_bacterium
OTU_73461	0.1	0.29	0.08	Bacteria	Firmicutes	Clostridia	Christensenellales	Christensenellaceae	Christensenellaceae_R-7_group	uncultured_bacterium
OTU_73623	0	0.43	0	Bacteria	Firmicutes	Clostridia	Christensenellales	Christensenellaceae	Christensenellaceae_R-7_group	uncultured_bacterium
OTU_73688	0	0.29	0	Bacteria	Firmicutes	Clostridia	Christensenellales	Christensenellaceae	Christensenellaceae_R-7_group	uncultured_bacterium
OTU_74130	0	0	0.25	Bacteria	Firmicutes	Clostridia	Christensenellales	Christensenellaceae	Christensenellaceae_R-7_group	uncultured_bacterium
OTU_74217	0	0	0.17	Bacteria	Firmicutes	Clostridia	Christensenellales	Christensenellaceae	Christensenellaceae_R-7_group	uncultured_bacterium
OTU_7483	0.1	0.14	0.33	Bacteria	Firmicutes	Clostridia	Christensenellales	Christensenellaceae	Christensenellaceae_R-7_group	uncultured_bacterium
OTU_75195	0	0	0.67	Bacteria	Firmicutes	Clostridia	Christensenellales	Christensenellaceae	Christensenellaceae_R-7_group	uncultured_rumen_bacterium
OTU_7709	0.1	0.14	0.25	Bacteria	Firmicutes	Clostridia	Christensenellales	Christensenellaceae	Christensenellaceae_R-7_group	uncultured_bacterium
OTU_777	0.4	2	0.67	Bacteria	Firmicutes	Clostridia	Christensenellales	Christensenellaceae	Christensenellaceae_R-7_group	uncultured_bacterium
OTU_78643	0	0.29	0	Bacteria	Firmicutes	Clostridia	Christensenellales	Christensenellaceae	Christensenellaceae_R-7_group	uncultured_bacterium
OTU_7869	0	0.14	0.5	Bacteria	Firmicutes	Clostridia	Christensenellales	Christensenellaceae	Christensenellaceae_R-7_group	uncultured_bacterium
OTU_7900	0	0	0.25	Bacteria	Firmicutes	Clostridia	Christensenellales	Christensenellaceae	Christensenellaceae_R-7_group
OTU_80315	0	0.57	0	Bacteria	Firmicutes	Clostridia	Christensenellales	Christensenellaceae	Christensenellaceae_R-7_group	uncultured_bacterium
OTU_8274	0.1	0	0.33	Bacteria	Firmicutes	Clostridia	Christensenellales	Christensenellaceae	Christensenellaceae_R-7_group	uncultured_rumen_bacterium
OTU_8327	0.6	0	0.33	Bacteria	Firmicutes	Clostridia	Christensenellales	Christensenellaceae	Christensenellaceae_R-7_group	uncultured_bacterium
OTU_8666	0.2	0	0.25	Bacteria	Firmicutes	Clostridia	Christensenellales	Christensenellaceae	Christensenellaceae_R-7_group	uncultured_bacterium
OTU_88046	0	0.29	0	Bacteria	Firmicutes	Clostridia	Christensenellales	Christensenellaceae	Christensenellaceae_R-7_group	uncultured_bacterium
OTU_88853	0	0.43	0	Bacteria	Firmicutes	Clostridia	Christensenellales	Christensenellaceae	Christensenellaceae_R-7_group	uncultured_bacterium
OTU_89779	0.1	0	0.17	Bacteria	Firmicutes	Clostridia	Christensenellales	Christensenellaceae	Christensenellaceae_R-7_group	uncultured_bacterium
OTU_9043	0.1	0	0.17	Bacteria	Firmicutes	Clostridia	Christensenellales	Christensenellaceae	Christensenellaceae_R-7_group	uncultured_bacterium
OTU_9206	0.1	0	0.08	Bacteria	Firmicutes	Clostridia	Christensenellales	Christensenellaceae	Christensenellaceae_R-7_group	uncultured_bacterium
OTU_92467	0.2	0	0	Bacteria	Firmicutes	Clostridia	Christensenellales	Christensenellaceae	Christensenellaceae_R-7_group	uncultured_bacterium
OTU_93782	0.1	0	0.08	Bacteria	Firmicutes	Clostridia	Christensenellales	Christensenellaceae	Christensenellaceae_R-7_group	uncultured_bacterium
OTU_950	0.5	3.43	0.83	Bacteria	Firmicutes	Clostridia	Christensenellales	Christensenellaceae	Christensenellaceae_R-7_group	uncultured_bacterium
OTU_96937	0	0	0.17	Bacteria	Firmicutes	Clostridia	Christensenellales	Christensenellaceae	Christensenellaceae_R-7_group	uncultured_bacterium
OTU_9832	0.3	0.43	0.25	Bacteria	Firmicutes	Clostridia	Christensenellales	Christensenellaceae	Christensenellaceae_R-7_group	uncultured_bacterium
OTU_30463	0.7	0.43	0	Bacteria	Synergistota	Synergistia	Synergistales	Synergistaceae	Cloacibacillus	EU464473_s
OTU_103215	0	0.29	0	Bacteria	Firmicutes	Clostridia	Clostridiales	Clostridiaceae	Clostridium	Clostridium maximum
OTU_3339	0.1	0	0.25	Bacteria	Firmicutes	Clostridia	Clostridiales	Clostridiaceae	Clostridium	Clostridium methylpentosum
OTU_22196	0	1	0	Bacteria	Firmicutes	Clostridia	Clostridiales	Clostridiaceae	Clostridium_sensu_stricto_1	Clostridium neonatale
OTU_40273	0	0.29	0	Bacteria	Firmicutes	Clostridia	Clostridiales	Clostridiaceae	Clostridium_sensu_stricto_1	Clostridium maximum
OTU_4142	0	0.71	0.08	Bacteria	Firmicutes	Clostridia	Clostridiales	Clostridiaceae	Clostridium_sensu_stricto_1	Clostridium chartatabidum
OTU_4188	0	0.29	0	Bacteria	Firmicutes	Clostridia	Clostridiales	Clostridiaceae	Clostridium_sensu_stricto_1	Clostridium maximum
OTU_4197	0	0.29	0	Bacteria	Firmicutes	Clostridia	Clostridiales	Clostridiaceae	Clostridium_sensu_stricto_1	Clostridium butyricum
OTU_42695	0	0.29	0.08	Bacteria	Firmicutes	Clostridia	Clostridiales	Clostridiaceae	Clostridium_sensu_stricto_1	Clostridium chartatabidum
OTU_4352	0.7	2.71	0.25	Bacteria	Firmicutes	Clostridia	Clostridiales	Clostridiaceae	Clostridium_sensu_stricto_1	Clostridium butyricum
OTU_446	0	1.29	0.33	Bacteria	Firmicutes	Clostridia	Clostridiales	Clostridiaceae	Clostridium_sensu_stricto_1	Clostridium cibarium
OTU_458	2	2.71	0.25	Bacteria	Firmicutes	Clostridia	Clostridiales	Clostridiaceae	Clostridium_sensu_stricto_1	Clostridium chromiireducens
OTU_59250	0	0.86	0	Bacteria	Firmicutes	Clostridia	Clostridiales	Clostridiaceae	Clostridium_sensu_stricto_1	uncultured_bacterium
OTU_6042	0	0.29	0	Bacteria	Firmicutes	Clostridia	Clostridiales	Clostridiaceae	Clostridium_sensu_stricto_1	Clostridium butyricum
OTU_72695	0	0.29	0	Bacteria	Firmicutes	Clostridia	Clostridiales	Clostridiaceae	Clostridium_sensu_stricto_1	Clostridium cibarium
OTU_7830	0	0.29	0	Bacteria	Firmicutes	Clostridia	Clostridiales	Clostridiaceae	Clostridium_sensu_stricto_1	Clostridium maximum
OTU_88358	0	0.29	0	Bacteria	Firmicutes	Clostridia	Clostridiales	Clostridiaceae	Clostridium_sensu_stricto_1	Clostridium saccharoperbutylacetonicum
OTU_2783	0	0	0.25	Bacteria	Firmicutes	Clostridia	Oscillospirales	Oscillospiraceae	Colidextribacter	uncultured_bacterium
OTU_29147	0.2	0.29	0.33	Bacteria	Firmicutes	Clostridia	Oscillospirales	Oscillospiraceae	Colidextribacter
OTU_32492	0	0	0.17	Bacteria	Firmicutes	Clostridia	Oscillospirales	Oscillospiraceae	Colidextribacter	uncultured_bacterium
OTU_179	0	0	14.92	Bacteria	Actinobacteriota	Coriobacteriia	Coriobacteriales	Coriobacteriaceae	Collinsella
OTU_22052	0	0	0.17	Bacteria	Actinobacteriota	Coriobacteriia	Coriobacteriales	Coriobacteriaceae	Collinsella	Collinsella_aerofaciens
OTU_2866	0	0	0.25	Bacteria	Actinobacteriota	Coriobacteriia	Coriobacteriales	Coriobacteriaceae	Collinsella	uncultured_bacterium
OTU_38110	0	0	0.17	Bacteria	Actinobacteriota	Coriobacteriia	Coriobacteriales	Coriobacteriaceae	Collinsella	uncultured_bacterium
OTU_54673	0	0	0.5	Bacteria	Actinobacteriota	Coriobacteriia	Coriobacteriales	Coriobacteriaceae	Collinsella
OTU_82	0	0	12	Bacteria	Actinobacteriota	Coriobacteriia	Coriobacteriales	Coriobacteriaceae	Collinsella	Collinsella_aerofaciens
OTU_207	0.6	2.29	0.75	Bacteria	Firmicutes	Clostridia	Lachnospirales	Lachnospiraceae	Coprococcus	uncultured_bacterium
OTU_2802	0	0.29	0.08	Bacteria	Firmicutes	Clostridia	Lachnospirales	Lachnospiraceae	Coprococcus	uncultured_bacterium
OTU_31075	0	0.14	0.25	Bacteria	Firmicutes	Clostridia	Lachnospirales	Lachnospiraceae	Coprococcus
OTU_4653	0	0.14	0.17	Bacteria	Firmicutes	Clostridia	Lachnospirales	Lachnospiraceae	Coprococcus
OTU_10141	0.1	0	0.08	Bacteria	Actinobacteriota	Actinobacteria	Corynebacteriales	Corynebacteriaceae	Corynebacterium	Corynebacterium anserum
OTU_102024	0	0	0.17	Bacteria	Actinobacteriota	Actinobacteria	Corynebacteriales	Corynebacteriaceae	Corynebacterium	Corynebacterium nasicanis
OTU_24664	0	0.29	0.17	Bacteria	Actinobacteriota	Actinobacteria	Corynebacteriales	Corynebacteriaceae	Corynebacterium	Corynebacterium gallinarum
OTU_36752	0	0	0.33	Bacteria	Actinobacteriota	Actinobacteria	Corynebacteriales	Corynebacteriaceae	Corynebacterium	Corynebacterium pollutisoli
OTU_7488	0	0	0.42	Bacteria	Actinobacteriota	Actinobacteria	Corynebacteriales	Corynebacteriaceae	Corynebacterium	Corynebacterium pollutisoli
OTU_347	0.4	0	0.25	Bacteria	Proteobacteria	Gammaproteobacteria	Coxiellales	Coxiellaceae	Coxiella
OTU_105034	0	0	0.17	Bacteria	Firmicutes	Clostridia	Lachnospirales	Defluviitaleaceae	Defluviitaleaceae_UCG-011	uncultured_bacterium
OTU_19742	0	0	0.25	Bacteria	Firmicutes	Clostridia	Lachnospirales	Defluviitaleaceae	Defluviitaleaceae_UCG-011	uncultured_bacterium
OTU_22356	0	0.57	0	Bacteria	Firmicutes	Clostridia	Lachnospirales	Defluviitaleaceae	Defluviitaleaceae_UCG-011	uncultured_bacterium
OTU_23013	0	0.29	0.08	Bacteria	Firmicutes	Clostridia	Lachnospirales	Defluviitaleaceae	Defluviitaleaceae_UCG-011	uncultured_bacterium
OTU_35816	0	0	0.17	Bacteria	Firmicutes	Clostridia	Lachnospirales	Defluviitaleaceae	Defluviitaleaceae_UCG-011	uncultured_bacterium
OTU_4323	0.7	0.14	0.08	Bacteria	Firmicutes	Clostridia	Lachnospirales	Defluviitaleaceae	Defluviitaleaceae_UCG-011	uncultured_bacterium
OTU_46738	0.1	0.29	0	Bacteria	Firmicutes	Clostridia	Lachnospirales	Defluviitaleaceae	Defluviitaleaceae_UCG-011	uncultured_bacterium
OTU_8044	0.8	0.43	0.17	Bacteria	Firmicutes	Clostridia	Lachnospirales	Defluviitaleaceae	Defluviitaleaceae_UCG-011	uncultured_bacterium
OTU_36927	0	0	0.25	Bacteria	Proteobacteria	Gammaproteobacteria	Burkholderiales	Rhodocyclaceae	Denitratisoma
OTU_11788	0.3	0	0.08	Bacteria	Desulfobacterota	Desulfovibrionia	Desulfovibrionales	Desulfovibrionaceae	Desulfovibrio
OTU_15711	0	0.29	0.5	Bacteria	Firmicutes	Clostridia	Lachnospirales	Lachnospiraceae	Dorea	uncultured_bacterium
OTU_24739	0	0.14	0.08	Bacteria	Firmicutes	Clostridia	Lachnospirales	Lachnospiraceae	Dorea	EU771786_s
OTU_12690	0.2	0	0	Bacteria	Elusimicrobiota	Elusimicrobia	Elusimicrobiales	Elusimicrobiaceae	Elusimicrobium	uncultured_bacterium
OTU_104741	0.1	0.29	0.75	Bacteria	Elusimicrobiota	Endomicrobia	Endomicrobiales	Endomicrobiaceae	Endomicrobium	uncultured_rumen_bacterium
OTU_1778	0.5	0.71	0.5	Bacteria	Elusimicrobiota	Endomicrobia	Endomicrobiales	Endomicrobiaceae	Endomicrobium
OTU_483	0	0.14	1.5	Bacteria	Elusimicrobiota	Endomicrobia	Endomicrobiales	Endomicrobiaceae	Endomicrobium	uncultured_rumen_bacterium
OTU_87151	0	0.14	0.92	Bacteria	Elusimicrobiota	Endomicrobia	Endomicrobiales	Endomicrobiaceae	Endomicrobium
OTU_48490	0	0.43	0	Bacteria	Firmicutes	Bacilli	Lactobacillales	Enterococcaceae	Enterococcus	Enterococcus mundtii
OTU_50578	0.1	0.14	0	Bacteria	Firmicutes	Clostridia	Lachnospirales	Lachnospiraceae	Epulopiscium	uncultured_bacterium
OTU_22237	0.3	0.57	0	Bacteria	Firmicutes	Bacilli	Erysipelotrichales	Erysipelotrichaceae	Erysipelotrichaceae_UCG-009
OTU_765	0.2	0.71	0	Bacteria	Firmicutes	Bacilli	Erysipelotrichales	Erysipelotrichaceae	Erysipelotrichaceae_UCG-009	uncultured_rumen_bacterium
OTU_48542	0	0.29	0	Bacteria	Proteobacteria	Gammaproteobacteria	Enterobacterales	Enterobacteriaceae	Escherichia-Shigella	Klebsiella huaxiensis
OTU_90788	0.1	0.57	0	Bacteria	Proteobacteria	Gammaproteobacteria	Enterobacterales	Enterobacteriaceae	Escherichia-Shigella	Escherichia hominis
OTU_1837	0	0	0.25	Bacteria	Firmicutes	Clostridia	Eubacteriales	Eubacteriaceae	Eubacterium
OTU_2457	0.3	1.29	4.67	Bacteria	Firmicutes	Clostridia	Eubacteriales	Eubacteriaceae	Eubacterium	uncultured_bacterium
OTU_37733	0	0	0.83	Bacteria	Firmicutes	Clostridia	Eubacteriales	Eubacteriaceae	Eubacterium
OTU_435	0.1	2.43	4.5	Bacteria	Firmicutes	Clostridia	Eubacteriales	Eubacteriaceae	Eubacterium	uncultured_bacterium
OTU_51926	0.1	0.14	0.08	Bacteria	Firmicutes	Clostridia	Eubacteriales	Eubacteriaceae	Eubacterium
OTU_6757	0	0.29	0.25	Bacteria	Firmicutes	Clostridia	Oscillospirales	Ruminococcaceae	Faecalibacterium
OTU_10	64.6	0	14.17	Bacteria	Fibrobacterota	Fibrobacteria	Fibrobacterales	Fibrobacteraceae	Fibrobacter	EU473539_s
OTU_100405	0.1	0	0.08	Bacteria	Fibrobacterota	Fibrobacteria	Fibrobacterales	Fibrobacteraceae	Fibrobacter	EU473545_s
OTU_103575	0.1	0.14	0	Bacteria	Fibrobacteres	Fibrobacteria	Fibrobacterales	Fibrobacteraceae	Fibrobacter	FQWP_s
OTU_10644	0.2	0	0	Bacteria	Fibrobacterota	Fibrobacteria	Fibrobacterales	Fibrobacteraceae	Fibrobacter	uncultured_rumen_bacterium
OTU_10674	0.1	0	0.08	Bacteria	Fibrobacterota	Fibrobacteria	Fibrobacterales	Fibrobacteraceae	Fibrobacter	FRBE_s
OTU_107357	0.2	0	0	Bacteria	Fibrobacterota	Fibrobacteria	Fibrobacterales	Fibrobacteraceae	Fibrobacter	uncultured_bacterium
OTU_107392	0.2	0	0	Bacteria	Fibrobacterota	Fibrobacteria	Fibrobacterales	Fibrobacteraceae	Fibrobacter	uncultured_bacterium
OTU_107399	0.2	0	0	Bacteria	Fibrobacterota	Fibrobacteria	Fibrobacterales	Fibrobacteraceae	Fibrobacter	uncultured_bacterium
OTU_107411	0.2	0	0	Bacteria	Fibrobacterota	Fibrobacteria	Fibrobacterales	Fibrobacteraceae	Fibrobacter	uncultured_bacterium
OTU_11648	0.2	0	0	Bacteria	Fibrobacterota	Fibrobacteria	Fibrobacterales	Fibrobacteraceae	Fibrobacter	uncultured_bacterium
OTU_11825	0.3	0	0	Bacteria	Fibrobacterota	Fibrobacteria	Fibrobacterales	Fibrobacteraceae	Fibrobacter	uncultured_bacterium
OTU_12150	0.2	0	0	Bacteria	Fibrobacterota	Fibrobacteria	Fibrobacterales	Fibrobacteraceae	Fibrobacter	uncultured_bacterium
OTU_122	9	2.14	3.08	Bacteria	Fibrobacterota	Fibrobacteria	Fibrobacterales	Fibrobacteraceae	Fibrobacter	uncultured_rumen_bacterium
OTU_12270	0.3	0	0	Bacteria	Fibrobacterota	Fibrobacteria	Fibrobacterales	Fibrobacteraceae	Fibrobacter	uncultured_bacterium
OTU_125535	6.5	0	0.67	Bacteria	Fibrobacterota	Fibrobacteria	Fibrobacterales	Fibrobacteraceae	Fibrobacter	uncultured_rumen_bacterium
OTU_125659	0.2	0	0	Bacteria	Fibrobacterota	Fibrobacteria	Fibrobacterales	Fibrobacteraceae	Fibrobacter	uncultured_rumen_bacterium
OTU_12664	0.2	0	0	Bacteria	Fibrobacterota	Fibrobacteria	Fibrobacterales	Fibrobacteraceae	Fibrobacter	uncultured_bacterium
OTU_12840	0.2	0	0	Bacteria	Fibrobacterota	Fibrobacteria	Fibrobacterales	Fibrobacteraceae	Fibrobacter	uncultured_rumen_bacterium
OTU_12970	0.5	0	0.08	Bacteria	Fibrobacterota	Fibrobacteria	Fibrobacterales	Fibrobacteraceae	Fibrobacter	uncultured_rumen_bacterium
OTU_13893	0.2	0	0.25	Bacteria	Fibrobacterota	Fibrobacteria	Fibrobacterales	Fibrobacteraceae	Fibrobacter	uncultured_bacterium
OTU_17662	0.2	0	0	Bacteria	Fibrobacterota	Fibrobacteria	Fibrobacterales	Fibrobacteraceae	Fibrobacter	uncultured_bacterium
OTU_17930	0.2	0	0	Bacteria	Fibrobacterota	Fibrobacteria	Fibrobacterales	Fibrobacteraceae	Fibrobacter
OTU_18157	0.2	0	0	Bacteria	Fibrobacterota	Fibrobacteria	Fibrobacterales	Fibrobacteraceae	Fibrobacter	uncultured_bacterium
OTU_20900	7.1	0	0.75	Bacteria	Fibrobacterota	Fibrobacteria	Fibrobacterales	Fibrobacteraceae	Fibrobacter
OTU_267	9.6	1	6.33	Bacteria	Fibrobacterota	Fibrobacteria	Fibrobacterales	Fibrobacteraceae	Fibrobacter	uncultured_rumen_bacterium
OTU_26858	0.2	0	0	Bacteria	Fibrobacterota	Fibrobacteria	Fibrobacterales	Fibrobacteraceae	Fibrobacter	uncultured_bacterium
OTU_26941	0.3	0	0	Bacteria	Fibrobacterota	Fibrobacteria	Fibrobacterales	Fibrobacteraceae	Fibrobacter	uncultured_bacterium
OTU_28	11.9	0.86	8.67	Bacteria	Fibrobacterota	Fibrobacteria	Fibrobacterales	Fibrobacteraceae	Fibrobacter	uncultured_rumen_bacterium
OTU_30499	0.2	0	0	Bacteria	Fibrobacterota	Fibrobacteria	Fibrobacterales	Fibrobacteraceae	Fibrobacter	uncultured_rumen_bacterium
OTU_31014	0.2	0	0	Bacteria	Fibrobacterota	Fibrobacteria	Fibrobacterales	Fibrobacteraceae	Fibrobacter	uncultured_bacterium
OTU_33034	0.2	0	0.08	Bacteria	Fibrobacterota	Fibrobacteria	Fibrobacterales	Fibrobacteraceae	Fibrobacter	uncultured_bacterium
OTU_34203	0.2	0	0	Bacteria	Fibrobacterota	Fibrobacteria	Fibrobacterales	Fibrobacteraceae	Fibrobacter
OTU_35331	0.2	0	0	Bacteria	Fibrobacterota	Fibrobacteria	Fibrobacterales	Fibrobacteraceae	Fibrobacter	uncultured_bacterium
OTU_35685	0.1	0	0.08	Bacteria	Fibrobacterota	Fibrobacteria	Fibrobacterales	Fibrobacteraceae	Fibrobacter	uncultured_bacterium
OTU_45209	0.3	0	0	Bacteria	Fibrobacterota	Fibrobacteria	Fibrobacterales	Fibrobacteraceae	Fibrobacter	uncultured_bacterium
OTU_47341	0.2	0	0	Bacteria	Fibrobacterota	Fibrobacteria	Fibrobacterales	Fibrobacteraceae	Fibrobacter	uncultured_rumen_bacterium
OTU_47531	0.2	0	0	Bacteria	Fibrobacterota	Fibrobacteria	Fibrobacterales	Fibrobacteraceae	Fibrobacter	uncultured_bacterium
OTU_47694	0.2	0	0	Bacteria	Fibrobacterota	Fibrobacteria	Fibrobacterales	Fibrobacteraceae	Fibrobacter	uncultured_bacterium
OTU_5132	0.4	1.57	0.17	Bacteria	Fibrobacterota	Fibrobacteria	Fibrobacterales	Fibrobacteraceae	Fibrobacter	uncultured_rumen_bacterium
OTU_52090	0.5	0	0	Bacteria	Fibrobacterota	Fibrobacteria	Fibrobacterales	Fibrobacteraceae	Fibrobacter	uncultured_rumen_bacterium
OTU_55915	0	0.14	0.08	Bacteria	Fibrobacterota	Fibrobacteria	Fibrobacterales	Fibrobacteraceae	Fibrobacter	uncultured_rumen_bacterium
OTU_58974	0	1.14	0	Bacteria	Fibrobacterota	Fibrobacteria	Fibrobacterales	Fibrobacteraceae	Fibrobacter	uncultured_bacterium
OTU_61390	0.2	0	0	Bacteria	Fibrobacterota	Fibrobacteria	Fibrobacterales	Fibrobacteraceae	Fibrobacter	uncultured_rumen_bacterium
OTU_62545	0.2	0	0	Bacteria	Fibrobacterota	Fibrobacteria	Fibrobacterales	Fibrobacteraceae	Fibrobacter	uncultured_rumen_bacterium
OTU_63173	0.3	0	0.08	Bacteria	Fibrobacterota	Fibrobacteria	Fibrobacterales	Fibrobacteraceae	Fibrobacter	uncultured_bacterium
OTU_63417	0.2	0	0	Bacteria	Fibrobacterota	Fibrobacteria	Fibrobacterales	Fibrobacteraceae	Fibrobacter	uncultured_bacterium
OTU_69014	0	0.14	0.08	Bacteria	Fibrobacterota	Fibrobacteria	Fibrobacterales	Fibrobacteraceae	Fibrobacter	uncultured_rumen_bacterium
OTU_69873	0.2	0	0.08	Bacteria	Fibrobacterota	Fibrobacteria	Fibrobacterales	Fibrobacteraceae	Fibrobacter	uncultured_rumen_bacterium
OTU_75939	0.2	0	0	Bacteria	Fibrobacterota	Fibrobacteria	Fibrobacterales	Fibrobacteraceae	Fibrobacter	uncultured_bacterium
OTU_76541	0.2	0	0	Bacteria	Fibrobacterota	Fibrobacteria	Fibrobacterales	Fibrobacteraceae	Fibrobacter	uncultured_bacterium
OTU_76575	0.2	0	0	Bacteria	Fibrobacterota	Fibrobacteria	Fibrobacterales	Fibrobacteraceae	Fibrobacter	uncultured_bacterium
OTU_79663	0.1	0	0.08	Bacteria	Fibrobacterota	Fibrobacteria	Fibrobacterales	Fibrobacteraceae	Fibrobacter	uncultured_rumen_bacterium
OTU_94866	0.2	0	0	Bacteria	Fibrobacterota	Fibrobacteria	Fibrobacterales	Fibrobacteraceae	Fibrobacter	uncultured_bacterium
OTU_94940	0.2	0	0	Bacteria	Fibrobacterota	Fibrobacteria	Fibrobacterales	Fibrobacteraceae	Fibrobacter	uncultured_bacterium
OTU_95036	0.2	0	0	Bacteria	Fibrobacterota	Fibrobacteria	Fibrobacterales	Fibrobacteraceae	Fibrobacter	uncultured_bacterium
OTU_13084	0.6	0	0.17	Bacteria	Chloroflexi	Anaerolineae	Anaerolineales	Anaerolineaceae	Flexilinea	EU471940_s
OTU_667	0	0.57	0.17	Bacteria	Chloroflexi	Anaerolineae	Anaerolineales	Anaerolineaceae	Flexilinea	EU471940_s
OTU_4102	0	0.43	0	Bacteria	Firmicutes	Clostridia	Lachnospirales	Lachnospiraceae	Fusicatenibacter	uncultured_bacterium
OTU_788	0	1.71	0.42	Bacteria	Firmicutes	Clostridia	Lachnospirales	Lachnospiraceae	Fusicatenibacter	uncultured_bacterium
OTU_102874	0	0	0.17	Bacteria	Firmicutes	Bacilli	Erysipelotrichales	Erysipelotrichaceae	Holdemanella	Holdemanella porci
OTU_344	0	0	3.67	Bacteria	Firmicutes	Bacilli	Erysipelotrichales	Erysipelotrichaceae	Holdemanella	uncultured_bacterium
OTU_37802	0	0	0.25	Bacteria	Firmicutes	Bacilli	Erysipelotrichales	Erysipelotrichaceae	Holdemanella	uncultured_bacterium
OTU_423	0	0	4.33	Bacteria	Firmicutes	Bacilli	Erysipelotrichales	Erysipelotrichaceae	Holdemanella	uncultured_bacterium
OTU_101744	0	0	1.17	Bacteria	Firmicutes	Clostridia	Lachnospirales	Lachnospiraceae	Howardella	Howardella ureilytica
OTU_2131	0	0	0.17	Bacteria	Firmicutes	Clostridia	Lachnospirales	Lachnospiraceae	Howardella	Howardella ureilytica
OTU_307	0	0	2.83	Bacteria	Firmicutes	Clostridia	Lachnospirales	Lachnospiraceae	Table_OTU.filter.groups_edited	Howardella ureilytica
OTU_656	0	0	0.92	Bacteria	Firmicutes	Clostridia	Lachnospirales	Lachnospiraceae	Howardella	AF385567_s
OTU_70469	0	0	0.17	Bacteria	Firmicutes	Clostridia	Lachnospirales	Lachnospiraceae	Howardella	Howardella ureilytica
OTU_21903	0	0	0.33	Bacteria	Firmicutes	Clostridia	Oscillospirales	Ruminococcaceae	Incertae	Incertae_Sedis
OTU_236	0.2	0.14	1.33	Bacteria	Firmicutes	Clostridia	Oscillospirales	Ethanoligenenaceae	Incertae	Incertae_Sedis
OTU_4221	0	0.29	0	Bacteria	Firmicutes	Clostridia	Oscillospirales	Ruminococcaceae	Incertae	Incertae_Sedis
OTU_10501	0.2	0	0	Bacteria	Firmicutes	Clostridia	Lachnospirales	Lachnospiraceae	Lachnoclostridium	EU473699_s
OTU_105120	0	0	0.17	Bacteria	Firmicutes	Clostridia	Lachnospirales	Lachnospiraceae	Lachnoclostridium	EU473489_s
OTU_1055	0	0.29	0.17	Bacteria	Firmicutes	Clostridia	Lachnospirales	Lachnospiraceae	Lachnoclostridium	Lacrimispora defluvii
OTU_11196	0.9	0.86	0.25	Bacteria	Firmicutes	Clostridia	Lachnospirales	Lachnospiraceae	Lachnoclostridium	Clostridium phytofermentans
OTU_15089	0	0	0.17	Bacteria	Firmicutes	Clostridia	Lachnospirales	Lachnospiraceae	Lachnoclostridium	EU344500_s
OTU_1727	0.2	0	0.83	Bacteria	Firmicutes	Clostridia	Lachnospirales	Lachnospiraceae	Lachnoclostridium	EU473489_s
OTU_181	1.2	0.29	2.5	Bacteria	Firmicutes	Clostridia	Lachnospirales	Lachnospiraceae	Lachnoclostridium	EU473489_s
OTU_18717	0	0.14	0.08	Bacteria	Firmicutes	Clostridia	Lachnospirales	Lachnospiraceae	Lachnoclostridium	EU471620_s
OTU_20809	0	0.14	0.42	Bacteria	Firmicutes	Clostridia	Lachnospirales	Lachnospiraceae	Lachnoclostridium	EU473489_s
OTU_22105	0	0	0.67	Bacteria	Firmicutes	Clostridia	Clostridiales	Lachnospiraceae	Lachnoclostridium	Enterocloster alcoholdehydrogenati
OTU_24663	0.1	0	0.25	Bacteria	Firmicutes	Clostridia	Lachnospirales	Lachnospiraceae	Lachnoclostridium	EU473489_s
OTU_42474	0	0.29	0	Bacteria	Firmicutes	Clostridia	Lachnospirales	Lachnospiraceae	Lachnoclostridium	PAC002196_s
OTU_55809	0.1	0	0.08	Bacteria	Firmicutes	Clostridia	Lachnospirales	Lachnospiraceae	Lachnoclostridium	EU474647_s
OTU_579	1.4	0.86	0.17	Bacteria	Firmicutes	Clostridia	Lachnospirales	Lachnospiraceae	Lachnoclostridium	FJVE_s
OTU_58979	0	0.29	0.08	Bacteria	Firmicutes	Clostridia	Lachnospirales	Lachnospiraceae	Lachnoclostridium	uncultured_bacterium
OTU_74135	0	0	0.17	Bacteria	Firmicutes	Clostridia	Lachnospirales	Lachnospiraceae	Lachnoclostridium	uncultured_bacterium
OTU_835	0	0	0.17	Bacteria	Firmicutes	Clostridia	Lachnospirales	Lachnospiraceae	Lachnoclostridium	Clostridium herbivorans
OTU_9041	0.7	0	0	Bacteria	Firmicutes	Clostridia	Lachnospirales	Lachnospiraceae	Lachnoclostridium	EU473699_s
OTU_101792	0.1	0	0.08	Bacteria	Firmicutes	Clostridia	Lachnospirales	Lachnospiraceae	Lachnospiraceae_AC2044_group
OTU_107311	0.2	0	0	Bacteria	Firmicutes	Clostridia	Lachnospirales	Lachnospiraceae	Lachnospiraceae_AC2044_group	uncultured_rumen_bacterium
OTU_112361	0	0.29	0	Bacteria	Firmicutes	Clostridia	Lachnospirales	Lachnospiraceae	Lachnospiraceae_AC2044_group	uncultured_bacterium
OTU_1179	0.3	0	0.42	Bacteria	Firmicutes	Clostridia	Lachnospirales	Lachnospiraceae	Lachnospiraceae_AC2044_group	uncultured_bacterium
OTU_119879	0	0.57	0	Bacteria	Firmicutes	Clostridia	Lachnospirales	Lachnospiraceae	Lachnospiraceae_AC2044_group	uncultured_bacterium
OTU_120229	0	0	0.17	Bacteria	Firmicutes	Clostridia	Lachnospirales	Lachnospiraceae	Lachnospiraceae_AC2044_group	uncultured_rumen_bacterium
OTU_121364	0	0	0.17	Bacteria	Firmicutes	Clostridia	Lachnospirales	Lachnospiraceae	Lachnospiraceae_AC2044_group	uncultured_bacterium
OTU_12226	0.2	0	0	Bacteria	Firmicutes	Clostridia	Lachnospirales	Lachnospiraceae	Lachnospiraceae_AC2044_group
OTU_13972	0	0.86	0.08	Bacteria	Firmicutes	Clostridia	Lachnospirales	Lachnospiraceae	Lachnospiraceae_AC2044_group	uncultured_bacterium
OTU_14394	0	0.71	0	Bacteria	Firmicutes	Clostridia	Lachnospirales	Lachnospiraceae	Lachnospiraceae_AC2044_group	uncultured_bacterium
OTU_14427	0	0.14	0.08	Bacteria	Firmicutes	Clostridia	Lachnospirales	Lachnospiraceae	Lachnospiraceae_AC2044_group	uncultured_bacterium
OTU_15973	0.7	0	0.75	Bacteria	Firmicutes	Clostridia	Lachnospirales	Lachnospiraceae	Lachnospiraceae_AC2044_group	uncultured_bacterium
OTU_17829	0.2	0	0	Bacteria	Firmicutes	Clostridia	Lachnospirales	Lachnospiraceae	Lachnospiraceae_AC2044_group
OTU_19948	0.1	0	0.17	Bacteria	Firmicutes	Clostridia	Lachnospirales	Lachnospiraceae	Lachnospiraceae_AC2044_group
OTU_20920	0	0.14	0.17	Bacteria	Firmicutes	Clostridia	Lachnospirales	Lachnospiraceae	Lachnospiraceae_AC2044_group
OTU_24230	0	0.14	0.17	Bacteria	Firmicutes	Clostridia	Lachnospirales	Lachnospiraceae	Lachnospiraceae_AC2044_group	uncultured_bacterium
OTU_25467	0.2	0	0.17	Bacteria	Firmicutes	Clostridia	Lachnospirales	Lachnospiraceae	Lachnospiraceae_AC2044_group	uncultured_bacterium
OTU_25718	0	0.14	0.08	Bacteria	Firmicutes	Clostridia	Lachnospirales	Lachnospiraceae	Lachnospiraceae_AC2044_group	uncultured_bacterium
OTU_27383	0.2	0	0	Bacteria	Firmicutes	Clostridia	Lachnospirales	Lachnospiraceae	Lachnospiraceae_AC2044_group	uncultured_bacterium
OTU_285	2.4	2.14	1.58	Bacteria	Firmicutes	Clostridia	Lachnospirales	Lachnospiraceae	Lachnospiraceae_AC2044_group	uncultured_bacterium
OTU_28756	0.2	0	0	Bacteria	Firmicutes	Clostridia	Lachnospirales	Lachnospiraceae	Lachnospiraceae_AC2044_group
OTU_28782	0.2	0	0	Bacteria	Firmicutes	Clostridia	Lachnospirales	Lachnospiraceae	Lachnospiraceae_AC2044_group
OTU_28864	0	0.14	0.08	Bacteria	Firmicutes	Clostridia	Lachnospirales	Lachnospiraceae	Lachnospiraceae_AC2044_group	uncultured_bacterium
OTU_34839	0.2	0	0	Bacteria	Firmicutes	Clostridia	Lachnospirales	Lachnospiraceae	Lachnospiraceae_AC2044_group	uncultured_bacterium
OTU_36344	0.1	0	0.08	Bacteria	Firmicutes	Clostridia	Lachnospirales	Lachnospiraceae	Lachnospiraceae_AC2044_group
OTU_38699	0	0	0.17	Bacteria	Firmicutes	Clostridia	Lachnospirales	Lachnospiraceae	Lachnospiraceae_AC2044_group
OTU_44224	0.2	0	0	Bacteria	Firmicutes	Clostridia	Lachnospirales	Lachnospiraceae	Lachnospiraceae_AC2044_group	uncultured_bacterium
OTU_46331	0.2	0	0	Bacteria	Firmicutes	Clostridia	Lachnospirales	Lachnospiraceae	Lachnospiraceae_AC2044_group	uncultured_bacterium
OTU_46395	0.2	0	0	Bacteria	Firmicutes	Clostridia	Lachnospirales	Lachnospiraceae	Lachnospiraceae_AC2044_group
OTU_48044	0	0.14	0.08	Bacteria	Firmicutes	Clostridia	Lachnospirales	Lachnospiraceae	Lachnospiraceae_AC2044_group	uncultured_bacterium
OTU_489	3	4.71	1	Bacteria	Firmicutes	Clostridia	Lachnospirales	Lachnospiraceae	Lachnospiraceae_AC2044_group	uncultured_bacterium
OTU_49244	0.1	0	0.33	Bacteria	Firmicutes	Clostridia	Lachnospirales	Lachnospiraceae	Lachnospiraceae_AC2044_group
OTU_51583	0	0.29	0	Bacteria	Firmicutes	Clostridia	Lachnospirales	Lachnospiraceae	Lachnospiraceae_AC2044_group	uncultured_bacterium
OTU_5221	0	0.29	0	Bacteria	Firmicutes	Clostridia	Lachnospirales	Lachnospiraceae	Lachnospiraceae_AC2044_group
OTU_56065	0	0.43	0	Bacteria	Firmicutes	Clostridia	Lachnospirales	Lachnospiraceae	Lachnospiraceae_AC2044_group
OTU_5811	0	0.14	0.08	Bacteria	Firmicutes	Clostridia	Lachnospirales	Lachnospiraceae	Lachnospiraceae_AC2044_group	uncultured_rumen_bacterium
OTU_5874	0.1	0.14	0.08	Bacteria	Firmicutes	Clostridia	Lachnospirales	Lachnospiraceae	Lachnospiraceae_AC2044_group	uncultured_bacterium
OTU_60	9.4	0	0.92	Bacteria	Firmicutes	Clostridia	Lachnospirales	Lachnospiraceae	Lachnospiraceae_AC2044_group	uncultured_bacterium
OTU_6223	0	0.43	0.08	Bacteria	Firmicutes	Clostridia	Lachnospirales	Lachnospiraceae	Lachnospiraceae_AC2044_group	uncultured_bacterium
OTU_62672	0.4	0	0	Bacteria	Firmicutes	Clostridia	Lachnospirales	Lachnospiraceae	Lachnospiraceae_AC2044_group
OTU_64733	0	0.29	0	Bacteria	Firmicutes	Clostridia	Lachnospirales	Lachnospiraceae	Lachnospiraceae_AC2044_group	uncultured_bacterium
OTU_657	0	0.29	0.67	Bacteria	Firmicutes	Clostridia	Lachnospirales	Lachnospiraceae	Lachnospiraceae_AC2044_group	uncultured_rumen_bacterium
OTU_6727	0.1	0	0.17	Bacteria	Firmicutes	Clostridia	Lachnospirales	Lachnospiraceae	Lachnospiraceae_AC2044_group
OTU_6738	0	0	0.92	Bacteria	Firmicutes	Clostridia	Lachnospirales	Lachnospiraceae	Lachnospiraceae_AC2044_group	uncultured_rumen_bacterium
OTU_6768	0	0	0.17	Bacteria	Firmicutes	Clostridia	Lachnospirales	Lachnospiraceae	Lachnospiraceae_AC2044_group	uncultured_rumen_bacterium
OTU_69252	0	0	0.33	Bacteria	Firmicutes	Clostridia	Lachnospirales	Lachnospiraceae	Lachnospiraceae_AC2044_group
OTU_707	2.2	2	0.42	Bacteria	Firmicutes	Clostridia	Lachnospirales	Lachnospiraceae	Lachnospiraceae_AC2044_group	uncultured_bacterium
OTU_753	3.6	0	1.83	Bacteria	Firmicutes	Clostridia	Lachnospirales	Lachnospiraceae	Lachnospiraceae_AC2044_group	uncultured_bacterium
OTU_75450	0	0	0.25	Bacteria	Firmicutes	Clostridia	Lachnospirales	Lachnospiraceae	Lachnospiraceae_AC2044_group	uncultured_bacterium
OTU_7676	0	0.43	0.25	Bacteria	Firmicutes	Clostridia	Lachnospirales	Lachnospiraceae	Lachnospiraceae_AC2044_group
OTU_776	2.3	0	1.58	Bacteria	Firmicutes	Clostridia	Lachnospirales	Lachnospiraceae	Lachnospiraceae_AC2044_group	uncultured_bacterium
OTU_86974	1.2	0	0.08	Bacteria	Firmicutes	Clostridia	Lachnospirales	Lachnospiraceae	Lachnospiraceae_AC2044_group	uncultured_bacterium
OTU_90964	0	0	0.17	Bacteria	Firmicutes	Clostridia	Lachnospirales	Lachnospiraceae	Lachnospiraceae_AC2044_group
OTU_93012	0.1	0	0.08	Bacteria	Firmicutes	Clostridia	Lachnospirales	Lachnospiraceae	Lachnospiraceae_AC2044_group	uncultured_bacterium
OTU_94440	0.2	0	0	Bacteria	Firmicutes	Clostridia	Lachnospirales	Lachnospiraceae	Lachnospiraceae_AC2044_group
OTU_96	16	9.14	8	Bacteria	Firmicutes	Clostridia	Lachnospirales	Lachnospiraceae	Lachnospiraceae_AC2044_group	uncultured_bacterium
OTU_96841	0	0	0.17	Bacteria	Firmicutes	Clostridia	Lachnospirales	Lachnospiraceae	Lachnospiraceae_AC2044_group
OTU_1602	0	0.29	2.08	Bacteria	Firmicutes	Clostridia	Lachnospirales	Lachnospiraceae	Lachnospiraceae_FCS020_group
OTU_376	0.1	0.14	4.33	Bacteria	Firmicutes	Clostridia	Lachnospirales	Lachnospiraceae	Lachnospiraceae_FCS020_group
OTU_38142	0	0	0.25	Bacteria	Firmicutes	Clostridia	Lachnospirales	Lachnospiraceae	Lachnospiraceae_FCS020_group	uncultured_bacterium
OTU_5114	0	0.29	0	Bacteria	Firmicutes	Clostridia	Lachnospirales	Lachnospiraceae	Lachnospiraceae_NC2004_group	uncultured_bacterium
OTU_51614	0	0.29	0	Bacteria	Firmicutes	Clostridia	Lachnospirales	Lachnospiraceae	Lachnospiraceae_NC2004_group	uncultured_bacterium
OTU_80192	0	0.29	0	Bacteria	Firmicutes	Clostridia	Lachnospirales	Lachnospiraceae	Lachnospiraceae_NC2004_group
OTU_8967	0.3	0	0	Bacteria	Firmicutes	Clostridia	Lachnospirales	Lachnospiraceae	Lachnospiraceae_NC2004_group
OTU_117905	0	0	0.17	Bacteria	Firmicutes	Clostridia	Lachnospirales	Lachnospiraceae	Lachnospiraceae_ND3007_group
OTU_20782	0.1	0	0.33	Bacteria	Firmicutes	Clostridia	Lachnospirales	Lachnospiraceae	Lachnospiraceae_ND3007_group	uncultured_bacterium
OTU_21934	0	0	0.17	Bacteria	Firmicutes	Clostridia	Lachnospirales	Lachnospiraceae	Lachnospiraceae_ND3007_group	uncultured_bacterium
OTU_2523	1.3	0.29	1.25	Bacteria	Firmicutes	Clostridia	Lachnospirales	Lachnospiraceae	Lachnospiraceae_ND3007_group	uncultured_Lachnospiraceae_bacterium
OTU_28053	0.1	0.14	0	Bacteria	Firmicutes	Clostridia	Lachnospirales	Lachnospiraceae	Lachnospiraceae_ND3007_group	uncultured_rumen_bacterium
OTU_28866	0.3	0.86	0.33	Bacteria	Firmicutes	Clostridia	Lachnospirales	Lachnospiraceae	Lachnospiraceae_ND3007_group	uncultured_rumen_bacterium
OTU_29773	0	0.29	0	Bacteria	Firmicutes	Clostridia	Lachnospirales	Lachnospiraceae	Lachnospiraceae_ND3007_group	uncultured_Lachnospiraceae_bacterium
OTU_36158	0.1	0.14	0.25	Bacteria	Firmicutes	Clostridia	Lachnospirales	Lachnospiraceae	Lachnospiraceae_ND3007_group	uncultured_rumen_bacterium
OTU_41097	0.2	0.29	0.33	Bacteria	Firmicutes	Clostridia	Lachnospirales	Lachnospiraceae	Lachnospiraceae_ND3007_group
OTU_416	0.3	0.29	0.17	Bacteria	Firmicutes	Clostridia	Lachnospirales	Lachnospiraceae	Lachnospiraceae_ND3007_group	uncultured_Lachnospiraceae_bacterium
OTU_4377	0.3	0.86	0.08	Bacteria	Firmicutes	Clostridia	Lachnospirales	Lachnospiraceae	Lachnospiraceae_ND3007_group	uncultured_rumen_bacterium
OTU_47516	0.4	0.86	0.33	Bacteria	Firmicutes	Clostridia	Lachnospirales	Lachnospiraceae	Lachnospiraceae_ND3007_group	uncultured_Lachnospiraceae_bacterium
OTU_530	0.5	0.57	0.33	Bacteria	Firmicutes	Clostridia	Lachnospirales	Lachnospiraceae	Lachnospiraceae_ND3007_group	uncultured_Lachnospiraceae_bacterium
OTU_6319	0.1	0.14	0	Bacteria	Firmicutes	Clostridia	Lachnospirales	Lachnospiraceae	Lachnospiraceae_ND3007_group	uncultured_rumen_bacterium
OTU_71978	0	0.57	0.08	Bacteria	Firmicutes	Clostridia	Lachnospirales	Lachnospiraceae	Lachnospiraceae_ND3007_group	uncultured_Lachnospiraceae_bacterium
OTU_97385	0	0	0.17	Bacteria	Firmicutes	Clostridia	Lachnospirales	Lachnospiraceae	Lachnospiraceae_ND3007_group	uncultured_Lachnospiraceae_bacterium
OTU_29016	0.2	0.14	0.17	Bacteria	Firmicutes	Clostridia	Lachnospirales	Lachnospiraceae	Lachnospiraceae_NK3A20_group	uncultured_bacterium
OTU_10412	0.2	0	0.08	Bacteria	Firmicutes	Clostridia	Lachnospirales	Lachnospiraceae	Lachnospiraceae_NK4A136_group
OTU_105096	0	0.14	0.17	Bacteria	Firmicutes	Clostridia	Lachnospirales	Lachnospiraceae	Lachnospiraceae_NK4A136_group
OTU_107771	0.3	0	0	Bacteria	Firmicutes	Clostridia	Lachnospirales	Lachnospiraceae	Lachnospiraceae_NK4A136_group	uncultured_bacterium
OTU_114446	0.2	0	0	Bacteria	Firmicutes	Clostridia	Lachnospirales	Lachnospiraceae	Lachnospiraceae_NK4A136_group	uncultured_rumen_bacterium
OTU_114970	0	0.29	0.08	Bacteria	Firmicutes	Clostridia	Lachnospirales	Lachnospiraceae	Lachnospiraceae_NK4A136_group
OTU_11748	0.2	0	0	Bacteria	Firmicutes	Clostridia	Lachnospirales	Lachnospiraceae	Lachnospiraceae_NK4A136_group	uncultured_bacterium
OTU_118050	0.1	0.29	0.33	Bacteria	Firmicutes	Clostridia	Lachnospirales	Lachnospiraceae	Lachnospiraceae_NK4A136_group	uncultured_bacterium
OTU_11812	0.3	0	0	Bacteria	Firmicutes	Clostridia	Lachnospirales	Lachnospiraceae	Lachnospiraceae_NK4A136_group
OTU_124339	0	0.29	0	Bacteria	Firmicutes	Clostridia	Lachnospirales	Lachnospiraceae	Lachnospiraceae_NK4A136_group	uncultured_bacterium
OTU_12880	0.2	0	0	Bacteria	Firmicutes	Clostridia	Lachnospirales	Lachnospiraceae	Lachnospiraceae_NK4A136_group
OTU_128800	0.2	0	0	Bacteria	Firmicutes	Clostridia	Lachnospirales	Lachnospiraceae	Lachnospiraceae_NK4A136_group	uncultured_bacterium
OTU_13768	0	2.29	0	Bacteria	Firmicutes	Clostridia	Lachnospirales	Lachnospiraceae	Lachnospiraceae_NK4A136_group	uncultured_bacterium
OTU_14193	0	0.86	0	Bacteria	Firmicutes	Clostridia	Lachnospirales	Lachnospiraceae	Lachnospiraceae_NK4A136_group
OTU_14763	0	0.43	0	Bacteria	Firmicutes	Clostridia	Lachnospirales	Lachnospiraceae	Lachnospiraceae_NK4A136_group	uncultured_bacterium
OTU_15352	0	0	0.33	Bacteria	Firmicutes	Clostridia	Lachnospirales	Lachnospiraceae	Lachnospiraceae_NK4A136_group	uncultured_bacterium
OTU_15806	0.7	0	0	Bacteria	Firmicutes	Clostridia	Lachnospirales	Lachnospiraceae	Lachnospiraceae_NK4A136_group	uncultured_bacterium
OTU_16035	0.2	0	0	Bacteria	Firmicutes	Clostridia	Lachnospirales	Lachnospiraceae	Lachnospiraceae_NK4A136_group
OTU_19	8.5	0	23.58	Bacteria	Firmicutes	Clostridia	Lachnospirales	Lachnospiraceae	Lachnospiraceae_NK4A136_group	uncultured_bacterium
OTU_190	3.7	0	10.83	Bacteria	Firmicutes	Clostridia	Lachnospirales	Lachnospiraceae	Lachnospiraceae_NK4A136_group	uncultured_bacterium
OTU_206	0	2.86	0	Bacteria	Firmicutes	Clostridia	Lachnospirales	Lachnospiraceae	Lachnospiraceae_NK4A136_group	uncultured_bacterium
OTU_21444	0	0	0.33	Bacteria	Firmicutes	Clostridia	Lachnospirales	Lachnospiraceae	Lachnospiraceae_NK4A136_group
OTU_225	0	0.71	6.17	Bacteria	Firmicutes	Clostridia	Lachnospirales	Lachnospiraceae	Lachnospiraceae_NK4A136_group	uncultured_bacterium
OTU_23454	0	0.29	0	Bacteria	Firmicutes	Clostridia	Lachnospirales	Lachnospiraceae	Lachnospiraceae_NK4A136_group
OTU_24704	0.1	0	0.08	Bacteria	Firmicutes	Clostridia	Lachnospirales	Lachnospiraceae	Lachnospiraceae_NK4A136_group
OTU_24735	0.1	0	0.08	Bacteria	Firmicutes	Clostridia	Lachnospirales	Lachnospiraceae	Lachnospiraceae_NK4A136_group	uncultured_bacterium
OTU_2677	0	0.14	0.08	Bacteria	Firmicutes	Clostridia	Lachnospirales	Lachnospiraceae	Lachnospiraceae_NK4A136_group	uncultured_bacterium
OTU_27023	0.1	0	0.08	Bacteria	Firmicutes	Clostridia	Lachnospirales	Lachnospiraceae	Lachnospiraceae_NK4A136_group
OTU_28405	0.4	0.29	0	Bacteria	Firmicutes	Clostridia	Lachnospirales	Lachnospiraceae	Lachnospiraceae_NK4A136_group
OTU_29452	0	0.43	0	Bacteria	Firmicutes	Clostridia	Lachnospirales	Lachnospiraceae	Lachnospiraceae_NK4A136_group
OTU_29590	0	0.57	0.17	Bacteria	Firmicutes	Clostridia	Lachnospirales	Lachnospiraceae	Lachnospiraceae_NK4A136_group	uncultured_bacterium
OTU_31378	0	1	0	Bacteria	Firmicutes	Clostridia	Lachnospirales	Lachnospiraceae	Lachnospiraceae_NK4A136_group	uncultured_bacterium
OTU_31420	0	0.57	0	Bacteria	Firmicutes	Clostridia	Lachnospirales	Lachnospiraceae	Lachnospiraceae_NK4A136_group	uncultured_bacterium
OTU_32100	0	0.14	0.08	Bacteria	Firmicutes	Clostridia	Lachnospirales	Lachnospiraceae	Lachnospiraceae_NK4A136_group	uncultured_bacterium
OTU_32677	0	0.43	0	Bacteria	Firmicutes	Clostridia	Lachnospirales	Lachnospiraceae	Lachnospiraceae_NK4A136_group	uncultured_bacterium
OTU_328	0	0.14	0.58	Bacteria	Firmicutes	Clostridia	Lachnospirales	Lachnospiraceae	Lachnospiraceae_NK4A136_group	uncultured_bacterium
OTU_34857	0.2	0	0	Bacteria	Firmicutes	Clostridia	Lachnospirales	Lachnospiraceae	Lachnospiraceae_NK4A136_group
OTU_381	1.7	1.29	6.58	Bacteria	Firmicutes	Clostridia	Lachnospirales	Lachnospiraceae	Lachnospiraceae_NK4A136_group
OTU_382	12.3	6.86	1.25	Bacteria	Firmicutes	Clostridia	Lachnospirales	Lachnospiraceae	Lachnospiraceae_NK4A136_group	uncultured_bacterium
OTU_39	7	5	14.08	Bacteria	Firmicutes	Clostridia	Lachnospirales	Lachnospiraceae	Lachnospiraceae_NK4A136_group
OTU_41	0	2.86	10.42	Bacteria	Firmicutes	Clostridia	Lachnospirales	Lachnospiraceae	Lachnospiraceae_NK4A136_group	uncultured_bacterium
OTU_41490	0	0	0.17	Bacteria	Firmicutes	Clostridia	Lachnospirales	Lachnospiraceae	Lachnospiraceae_NK4A136_group
OTU_433	0	0	0.83	Bacteria	Firmicutes	Clostridia	Lachnospirales	Lachnospiraceae	Lachnospiraceae_NK4A136_group	uncultured_rumen_bacterium
OTU_447	0	1	0	Bacteria	Firmicutes	Clostridia	Lachnospirales	Lachnospiraceae	Lachnospiraceae_NK4A136_group	uncultured_bacterium
OTU_45214	0.2	0	0.08	Bacteria	Firmicutes	Clostridia	Lachnospirales	Lachnospiraceae	Lachnospiraceae_NK4A136_group	uncultured_bacterium
OTU_4530	0	2.29	0	Bacteria	Firmicutes	Clostridia	Lachnospirales	Lachnospiraceae	Lachnospiraceae_NK4A136_group	uncultured_bacterium
OTU_4886	0	0.43	0	Bacteria	Firmicutes	Clostridia	Lachnospirales	Lachnospiraceae	Lachnospiraceae_NK4A136_group	uncultured_bacterium
OTU_4947	0	0.14	0.08	Bacteria	Firmicutes	Clostridia	Lachnospirales	Lachnospiraceae	Lachnospiraceae_NK4A136_group	uncultured_bacterium
OTU_5266	0.2	0.29	0	Bacteria	Firmicutes	Clostridia	Lachnospirales	Lachnospiraceae	Lachnospiraceae_NK4A136_group	uncultured_bacterium
OTU_54499	0	0	0.25	Bacteria	Firmicutes	Clostridia	Lachnospirales	Lachnospiraceae	Lachnospiraceae_NK4A136_group
OTU_56646	0	0.86	0	Bacteria	Firmicutes	Clostridia	Lachnospirales	Lachnospiraceae	Lachnospiraceae_NK4A136_group	uncultured_bacterium
OTU_58376	0	0.43	0.25	Bacteria	Firmicutes	Clostridia	Lachnospirales	Lachnospiraceae	Lachnospiraceae_NK4A136_group	uncultured_bacterium
OTU_62749	0.2	0	0	Bacteria	Firmicutes	Clostridia	Lachnospirales	Lachnospiraceae	Lachnospiraceae_NK4A136_group	uncultured_bacterium
OTU_62959	0.2	0	0	Bacteria	Firmicutes	Clostridia	Lachnospirales	Lachnospiraceae	Lachnospiraceae_NK4A136_group	uncultured_bacterium
OTU_631	0.9	0.14	0.17	Bacteria	Firmicutes	Clostridia	Lachnospirales	Lachnospiraceae	Lachnospiraceae_NK4A136_group	uncultured_bacterium
OTU_64178	0.2	0	0	Bacteria	Firmicutes	Clostridia	Lachnospirales	Lachnospiraceae	Lachnospiraceae_NK4A136_group
OTU_683	1.9	1	0.58	Bacteria	Firmicutes	Clostridia	Lachnospirales	Lachnospiraceae	Lachnospiraceae_NK4A136_group	uncultured_bacterium
OTU_697	0.9	1.29	0.5	Bacteria	Firmicutes	Clostridia	Lachnospirales	Lachnospiraceae	Lachnospiraceae_NK4A136_group	uncultured_bacterium
OTU_755	0	5.29	0	Bacteria	Firmicutes	Clostridia	Lachnospirales	Lachnospiraceae	Lachnospiraceae_NK4A136_group	uncultured_bacterium
OTU_76422	0.1	0	0.08	Bacteria	Firmicutes	Clostridia	Lachnospirales	Lachnospiraceae	Lachnospiraceae_NK4A136_group	uncultured_bacterium
OTU_7953	0	0	0.25	Bacteria	Firmicutes	Clostridia	Lachnospirales	Lachnospiraceae	Lachnospiraceae_NK4A136_group
OTU_80558	0	0.29	0	Bacteria	Firmicutes	Clostridia	Lachnospirales	Lachnospiraceae	Lachnospiraceae_NK4A136_group	uncultured_bacterium
OTU_8056	0	0	0.17	Bacteria	Firmicutes	Clostridia	Lachnospirales	Lachnospiraceae	Lachnospiraceae_NK4A136_group	uncultured_bacterium
OTU_8188	0.1	0	0.08	Bacteria	Firmicutes	Clostridia	Lachnospirales	Lachnospiraceae	Lachnospiraceae_NK4A136_group	uncultured_bacterium
OTU_831	0	0	0.17	Bacteria	Firmicutes	Clostridia	Lachnospirales	Lachnospiraceae	Lachnospiraceae_NK4A136_group	uncultured_bacterium
OTU_8659	1.3	0.29	0	Bacteria	Firmicutes	Clostridia	Lachnospirales	Lachnospiraceae	Lachnospiraceae_NK4A136_group	uncultured_bacterium
OTU_8797	0.1	0.14	0	Bacteria	Firmicutes	Clostridia	Lachnospirales	Lachnospiraceae	Lachnospiraceae_NK4A136_group	uncultured_bacterium
OTU_92	11.5	9	2.42	Bacteria	Firmicutes	Clostridia	Lachnospirales	Lachnospiraceae	Lachnospiraceae_NK4A136_group	uncultured_bacterium
OTU_9551	0.4	0.14	0.08	Bacteria	Firmicutes	Clostridia	Lachnospirales	Lachnospiraceae	Lachnospiraceae_NK4A136_group
OTU_96455	0	0.43	0	Bacteria	Firmicutes	Clostridia	Lachnospirales	Lachnospiraceae	Lachnospiraceae_NK4A136_group	uncultured_bacterium
OTU_102822	0	0	0.33	Bacteria	Firmicutes	Clostridia	Lachnospirales	Lachnospiraceae	Lachnospiraceae_UCG-002
OTU_11811	0.2	0	0.08	Bacteria	Firmicutes	Clostridia	Lachnospirales	Lachnospiraceae	Lachnospiraceae_UCG-002	uncultured_bacterium
OTU_17539	0	0.14	0.08	Bacteria	Firmicutes	Clostridia	Lachnospirales	Lachnospiraceae	Lachnospiraceae_UCG-002	uncultured_bacterium
OTU_29961	0.1	0.14	0.25	Bacteria	Firmicutes	Clostridia	Lachnospirales	Lachnospiraceae	Lachnospiraceae_UCG-002
OTU_440	0.3	0.29	0.58	Bacteria	Firmicutes	Clostridia	Lachnospirales	Lachnospiraceae	Lachnospiraceae_UCG-002
OTU_7209	0.1	0.43	0.25	Bacteria	Firmicutes	Clostridia	Lachnospirales	Lachnospiraceae	Lachnospiraceae_UCG-002	uncultured_rumen_bacterium
OTU_8429	0	0.14	0.42	Bacteria	Firmicutes	Clostridia	Lachnospirales	Lachnospiraceae	Lachnospiraceae_UCG-002
OTU_94387	0.1	0.14	0	Bacteria	Firmicutes	Clostridia	Lachnospirales	Lachnospiraceae	Lachnospiraceae_UCG-002	uncultured_bacterium
OTU_15009	0	0.14	0.17	Bacteria	Firmicutes	Clostridia	Lachnospirales	Lachnospiraceae	Lachnospiraceae_UCG-006	uncultured_bacterium
OTU_15455	0	0	0.25	Bacteria	Firmicutes	Clostridia	Lachnospirales	Lachnospiraceae	Lachnospiraceae_UCG-006	uncultured_bacterium
OTU_15673	0.1	0.14	0.17	Bacteria	Firmicutes	Clostridia	Lachnospirales	Lachnospiraceae	Lachnospiraceae_UCG-006	uncultured_bacterium
OTU_1797	0.1	0.14	0.5	Bacteria	Firmicutes	Clostridia	Lachnospirales	Lachnospiraceae	Lachnospiraceae_UCG-006	uncultured_bacterium
OTU_17985	0.3	0.43	0.17	Bacteria	Firmicutes	Clostridia	Lachnospirales	Lachnospiraceae	Lachnospiraceae_UCG-006	uncultured_bacterium
OTU_19499	0.2	0.29	0.42	Bacteria	Firmicutes	Clostridia	Lachnospirales	Lachnospiraceae	Lachnospiraceae_UCG-006	uncultured_bacterium
OTU_20022	0	0	0.33	Bacteria	Firmicutes	Clostridia	Lachnospirales	Lachnospiraceae	Lachnospiraceae_UCG-006	uncultured_bacterium
OTU_20389	0.1	0	0.08	Bacteria	Firmicutes	Clostridia	Lachnospirales	Lachnospiraceae	Lachnospiraceae_UCG-006	uncultured_bacterium
OTU_20525	0.1	0	0.25	Bacteria	Firmicutes	Clostridia	Lachnospirales	Lachnospiraceae	Lachnospiraceae_UCG-006	uncultured_bacterium
OTU_2320	0.4	0.57	1	Bacteria	Firmicutes	Clostridia	Lachnospirales	Lachnospiraceae	Lachnospiraceae_UCG-006	uncultured_rumen_bacterium
OTU_25618	0	0.29	0.08	Bacteria	Firmicutes	Clostridia	Lachnospirales	Lachnospiraceae	Lachnospiraceae_UCG-006	EU471671_s
OTU_30753	0.1	0.14	0.08	Bacteria	Firmicutes	Clostridia	Lachnospirales	Lachnospiraceae	Lachnospiraceae_UCG-006	uncultured_bacterium
OTU_31228	0	0.14	0.08	Bacteria	Firmicutes	Clostridia	Lachnospirales	Lachnospiraceae	Lachnospiraceae_UCG-006	uncultured_bacterium
OTU_32266	0.1	0.14	0.08	Bacteria	Firmicutes	Clostridia	Lachnospirales	Lachnospiraceae	Lachnospiraceae_UCG-006	uncultured_bacterium
OTU_33062	0	0.29	0	Bacteria	Firmicutes	Clostridia	Lachnospirales	Lachnospiraceae	Lachnospiraceae_UCG-006	uncultured_bacterium
OTU_49411	0	0	0.17	Bacteria	Firmicutes	Clostridia	Lachnospirales	Lachnospiraceae	Lachnospiraceae_UCG-006	uncultured_bacterium
OTU_676	0.1	0.29	0.75	Bacteria	Firmicutes	Clostridia	Lachnospirales	Lachnospiraceae	Lachnospiraceae_UCG-006	uncultured_bacterium
OTU_69921	0	0	0.67	Bacteria	Firmicutes	Clostridia	Lachnospirales	Lachnospiraceae	Lachnospiraceae_UCG-006	uncultured_bacterium
OTU_81726	0	0	0.17	Bacteria	Firmicutes	Clostridia	Lachnospirales	Lachnospiraceae	Lachnospiraceae_UCG-006	uncultured_rumen_bacterium
OTU_920	0.7	1	0.75	Bacteria	Firmicutes	Clostridia	Lachnospirales	Lachnospiraceae	Lachnospiraceae_UCG-006	uncultured_rumen_bacterium
OTU_11534	0.7	0	0	Bacteria	Firmicutes	Clostridia	Lachnospirales	Lachnospiraceae	Lachnospiraceae_UCG-008	uncultured_bacterium
OTU_1386	0	0	0.58	Bacteria	Firmicutes	Clostridia	Lachnospirales	Lachnospiraceae	Lachnospiraceae_UCG-008	uncultured_bacterium
OTU_18823	0	0	0.25	Bacteria	Firmicutes	Clostridia	Lachnospirales	Lachnospiraceae	Lachnospiraceae_UCG-008	uncultured_bacterium
OTU_20419	0	0	0.25	Bacteria	Firmicutes	Clostridia	Lachnospirales	Lachnospiraceae	Lachnospiraceae_UCG-008	uncultured_rumen_bacterium
OTU_21024	0	0.14	0.08	Bacteria	Firmicutes	Clostridia	Lachnospirales	Lachnospiraceae	Lachnospiraceae_UCG-008	uncultured_bacterium
OTU_25886	0	0.14	0.5	Bacteria	Firmicutes	Clostridia	Lachnospirales	Lachnospiraceae	Lachnospiraceae_UCG-008	uncultured_bacterium
OTU_2690	0	0	0.42	Bacteria	Firmicutes	Clostridia	Lachnospirales	Lachnospiraceae	Lachnospiraceae_UCG-008	uncultured_rumen_bacterium
OTU_2759	0	0	0.42	Bacteria	Firmicutes	Clostridia	Lachnospirales	Lachnospiraceae	Lachnospiraceae_UCG-008	uncultured_bacterium
OTU_2760	0	0	0.58	Bacteria	Firmicutes	Clostridia	Lachnospirales	Lachnospiraceae	Lachnospiraceae_UCG-008
OTU_40020	0	0.29	0	Bacteria	Firmicutes	Clostridia	Lachnospirales	Lachnospiraceae	Lachnospiraceae_UCG-008	uncultured_bacterium
OTU_43087	0	0.86	0.08	Bacteria	Firmicutes	Clostridia	Lachnospirales	Lachnospiraceae	Lachnospiraceae_UCG-008	uncultured_bacterium
OTU_50274	0.1	0.14	0	Bacteria	Firmicutes	Clostridia	Lachnospirales	Lachnospiraceae	Lachnospiraceae_UCG-008
OTU_5177	0	0.14	0.08	Bacteria	Firmicutes	Clostridia	Lachnospirales	Lachnospiraceae	Lachnospiraceae_UCG-008	uncultured_bacterium
OTU_54232	0	0	0.17	Bacteria	Firmicutes	Clostridia	Lachnospirales	Lachnospiraceae	Lachnospiraceae_UCG-008	uncultured_bacterium
OTU_58648	0	0	0.17	Bacteria	Firmicutes	Clostridia	Lachnospirales	Lachnospiraceae	Lachnospiraceae_UCG-008
OTU_8491	0	0	0.42	Bacteria	Firmicutes	Clostridia	Lachnospirales	Lachnospiraceae	Lachnospiraceae_UCG-008	uncultured_rumen_bacterium
OTU_86509	0	0	0.17	Bacteria	Firmicutes	Clostridia	Lachnospirales	Lachnospiraceae	Lachnospiraceae_UCG-008	uncultured_bacterium
OTU_101	7.9	3.43	6.08	Bacteria	Firmicutes	Clostridia	Lachnospirales	Lachnospiraceae	Lachnospiraceae_UCG-009	uncultured_bacterium
OTU_10267	0.1	0	0.42	Bacteria	Firmicutes	Clostridia	Lachnospirales	Lachnospiraceae	Lachnospiraceae_UCG-009	uncultured_rumen_bacterium
OTU_18128	0.2	0	0	Bacteria	Firmicutes	Clostridia	Lachnospirales	Lachnospiraceae	Lachnospiraceae_UCG-009	uncultured_rumen_bacterium
OTU_27425	0.2	0	0.08	Bacteria	Firmicutes	Clostridia	Lachnospirales	Lachnospiraceae	Lachnospiraceae_UCG-009
OTU_50134	0.4	0.14	0.33	Bacteria	Firmicutes	Clostridia	Lachnospirales	Lachnospiraceae	Lachnospiraceae_UCG-009	uncultured_bacterium
OTU_552	0.2	0.14	0.58	Bacteria	Firmicutes	Clostridia	Lachnospirales	Lachnospiraceae	Lachnospiraceae_UCG-009
OTU_66047	0.2	0	0	Bacteria	Firmicutes	Clostridia	Lachnospirales	Lachnospiraceae	Lachnospiraceae_UCG-009
OTU_704	5.2	3.14	3.67	Bacteria	Firmicutes	Clostridia	Lachnospirales	Lachnospiraceae	Lachnospiraceae_UCG-009	uncultured_bacterium
OTU_7333	0	0	0.58	Bacteria	Firmicutes	Clostridia	Lachnospirales	Lachnospiraceae	Lachnospiraceae_UCG-009	uncultured_bacterium
OTU_1011	0	0	0.17	Bacteria	Firmicutes	Clostridia	Lachnospirales	Lachnospiraceae	Lachnospiraceae_XPB1014_group	uncultured_bacterium
OTU_104	12.8	1.86	8.75	Bacteria	Firmicutes	Clostridia	Lachnospirales	Lachnospiraceae	Lachnospiraceae_XPB1014_group	uncultured_bacterium
OTU_109319	0.1	0.29	0.08	Bacteria	Firmicutes	Clostridia	Lachnospirales	Lachnospiraceae	Lachnospiraceae_XPB1014_group	uncultured_bacterium
OTU_109614	0.2	0	0	Bacteria	Firmicutes	Clostridia	Lachnospirales	Lachnospiraceae	Lachnospiraceae_XPB1014_group	uncultured_bacterium
OTU_110782	0	0.29	0	Bacteria	Firmicutes	Clostridia	Lachnospirales	Lachnospiraceae	Lachnospiraceae_XPB1014_group	uncultured_bacterium
OTU_1173	0	0	0.67	Bacteria	Firmicutes	Clostridia	Lachnospirales	Lachnospiraceae	Lachnospiraceae_XPB1014_group	uncultured_bacterium
OTU_117988	0.2	0	0.08	Bacteria	Firmicutes	Clostridia	Lachnospirales	Lachnospiraceae	Lachnospiraceae_XPB1014_group	uncultured_bacterium
OTU_119656	0	1.43	0	Bacteria	Firmicutes	Clostridia	Lachnospirales	Lachnospiraceae	Lachnospiraceae_XPB1014_group	uncultured_bacterium
OTU_120912	0	0	0.17	Bacteria	Firmicutes	Clostridia	Lachnospirales	Lachnospiraceae	Lachnospiraceae_XPB1014_group
OTU_129580	0.3	0	0	Bacteria	Firmicutes	Clostridia	Lachnospirales	Lachnospiraceae	Lachnospiraceae_XPB1014_group	uncultured_bacterium
OTU_12976	0.2	0	0	Bacteria	Firmicutes	Clostridia	Lachnospirales	Lachnospiraceae	Lachnospiraceae_XPB1014_group	uncultured_bacterium
OTU_13247	0.3	0	0	Bacteria	Firmicutes	Clostridia	Lachnospirales	Lachnospiraceae	Lachnospiraceae_XPB1014_group	uncultured_bacterium
OTU_13478	0.2	0	0.08	Bacteria	Firmicutes	Clostridia	Lachnospirales	Lachnospiraceae	Lachnospiraceae_XPB1014_group	uncultured_bacterium
OTU_13594	0.3	0	0	Bacteria	Firmicutes	Clostridia	Lachnospirales	Lachnospiraceae	Lachnospiraceae_XPB1014_group	uncultured_bacterium
OTU_136	0	1.43	3.25	Bacteria	Firmicutes	Clostridia	Lachnospirales	Lachnospiraceae	Lachnospiraceae_XPB1014_group	uncultured_bacterium
OTU_1409	0	0	0.17	Bacteria	Firmicutes	Clostridia	Lachnospirales	Lachnospiraceae	Lachnospiraceae_XPB1014_group	uncultured_bacterium
OTU_14259	0	1.14	0	Bacteria	Firmicutes	Clostridia	Lachnospirales	Lachnospiraceae	Lachnospiraceae_XPB1014_group	uncultured_rumen_bacterium
OTU_14422	0	0.29	0	Bacteria	Firmicutes	Clostridia	Lachnospirales	Lachnospiraceae	Lachnospiraceae_XPB1014_group	uncultured_bacterium
OTU_14575	0	0.29	0	Bacteria	Firmicutes	Clostridia	Lachnospirales	Lachnospiraceae	Lachnospiraceae_XPB1014_group	uncultured_bacterium
OTU_146	7.3	0.43	2.83	Bacteria	Firmicutes	Clostridia	Lachnospirales	Lachnospiraceae	Lachnospiraceae_XPB1014_group	uncultured_bacterium
OTU_14750	0	0.29	0	Bacteria	Firmicutes	Clostridia	Lachnospirales	Lachnospiraceae	Lachnospiraceae_XPB1014_group	uncultured_bacterium
OTU_14900	0	0	0.17	Bacteria	Firmicutes	Clostridia	Lachnospirales	Lachnospiraceae	Lachnospiraceae_XPB1014_group	uncultured_bacterium
OTU_15261	0	0.14	0.08	Bacteria	Firmicutes	Clostridia	Lachnospirales	Lachnospiraceae	Lachnospiraceae_XPB1014_group	uncultured_bacterium
OTU_15288	0	0.14	0.5	Bacteria	Firmicutes	Clostridia	Lachnospirales	Lachnospiraceae	Lachnospiraceae_XPB1014_group	uncultured_bacterium
OTU_15813	0.2	0	0	Bacteria	Firmicutes	Clostridia	Lachnospirales	Lachnospiraceae	Lachnospiraceae_XPB1014_group	uncultured_bacterium
OTU_15926	0.2	0	0	Bacteria	Firmicutes	Clostridia	Lachnospirales	Lachnospiraceae	Lachnospiraceae_XPB1014_group
OTU_16194	0.2	0	0	Bacteria	Firmicutes	Clostridia	Lachnospirales	Lachnospiraceae	Lachnospiraceae_XPB1014_group	uncultured_bacterium
OTU_16926	0.2	0	0	Bacteria	Firmicutes	Clostridia	Lachnospirales	Lachnospiraceae	Lachnospiraceae_XPB1014_group	uncultured_bacterium
OTU_17235	0.1	0.29	0.25	Bacteria	Firmicutes	Clostridia	Lachnospirales	Lachnospiraceae	Lachnospiraceae_XPB1014_group	uncultured_bacterium
OTU_17427	0.9	0.14	0.33	Bacteria	Firmicutes	Clostridia	Lachnospirales	Lachnospiraceae	Lachnospiraceae_XPB1014_group	uncultured_bacterium
OTU_189	2.1	9.43	1.42	Bacteria	Firmicutes	Clostridia	Lachnospirales	Lachnospiraceae	Lachnospiraceae_XPB1014_group	uncultured_bacterium
OTU_1904	0	0	0.17	Bacteria	Firmicutes	Clostridia	Lachnospirales	Lachnospiraceae	Lachnospiraceae_XPB1014_group	uncultured_bacterium
OTU_199	0.3	16.14	0	Bacteria	Firmicutes	Clostridia	Lachnospirales	Lachnospiraceae	Lachnospiraceae_XPB1014_group	uncultured_bacterium
OTU_19966	0.1	0.14	0.58	Bacteria	Firmicutes	Clostridia	Lachnospirales	Lachnospiraceae	Lachnospiraceae_XPB1014_group	uncultured_bacterium
OTU_21578	0	0	0.17	Bacteria	Firmicutes	Clostridia	Lachnospirales	Lachnospiraceae	Lachnospiraceae_XPB1014_group	uncultured_bacterium
OTU_23252	0	0.43	0	Bacteria	Firmicutes	Clostridia	Lachnospirales	Lachnospiraceae	Lachnospiraceae_XPB1014_group	uncultured_bacterium
OTU_235	0.3	3.14	3.67	Bacteria	Firmicutes	Clostridia	Lachnospirales	Lachnospiraceae	Lachnospiraceae_XPB1014_group	uncultured_bacterium
OTU_2401	1.2	0	1.33	Bacteria	Firmicutes	Clostridia	Lachnospirales	Lachnospiraceae	Lachnospiraceae_XPB1014_group	uncultured_bacterium
OTU_2427	0	0	0.17	Bacteria	Firmicutes	Clostridia	Lachnospirales	Lachnospiraceae	Lachnospiraceae_XPB1014_group	uncultured_bacterium
OTU_2442	0.5	0	1.08	Bacteria	Firmicutes	Clostridia	Lachnospirales	Lachnospiraceae	Lachnospiraceae_XPB1014_group	uncultured_bacterium
OTU_26382	3.1	0.43	0.17	Bacteria	Firmicutes	Clostridia	Lachnospirales	Lachnospiraceae	Lachnospiraceae_XPB1014_group	uncultured_bacterium
OTU_266	0	0.43	1.58	Bacteria	Firmicutes	Clostridia	Lachnospirales	Lachnospiraceae	Lachnospiraceae_XPB1014_group	uncultured_bacterium
OTU_27853	0.2	0	0	Bacteria	Firmicutes	Clostridia	Lachnospirales	Lachnospiraceae	Lachnospiraceae_XPB1014_group	uncultured_bacterium
OTU_29549	0	0.14	0.08	Bacteria	Firmicutes	Clostridia	Lachnospirales	Lachnospiraceae	Lachnospiraceae_XPB1014_group	uncultured_bacterium
OTU_3	125.5	0	10.42	Bacteria	Firmicutes	Clostridia	Lachnospirales	Lachnospiraceae	Lachnospiraceae_XPB1014_group	uncultured_bacterium
OTU_315	5.6	0.86	5.17	Bacteria	Firmicutes	Clostridia	Lachnospirales	Lachnospiraceae	Lachnospiraceae_XPB1014_group	uncultured_bacterium
OTU_31818	0.2	0	0	Bacteria	Firmicutes	Clostridia	Lachnospirales	Lachnospiraceae	Lachnospiraceae_XPB1014_group	uncultured_bacterium
OTU_32840	0.7	0.57	0.17	Bacteria	Firmicutes	Clostridia	Lachnospirales	Lachnospiraceae	Lachnospiraceae_XPB1014_group	uncultured_rumen_bacterium
OTU_353	0.1	1.71	2.42	Bacteria	Firmicutes	Clostridia	Lachnospirales	Lachnospiraceae	Lachnospiraceae_XPB1014_group	uncultured_bacterium
OTU_35414	0.2	0	0	Bacteria	Firmicutes	Clostridia	Lachnospirales	Lachnospiraceae	Lachnospiraceae_XPB1014_group	uncultured_bacterium
OTU_35476	0.4	0	0	Bacteria	Firmicutes	Clostridia	Lachnospirales	Lachnospiraceae	Lachnospiraceae_XPB1014_group	uncultured_bacterium
OTU_3804	0	0	0.33	Bacteria	Firmicutes	Clostridia	Lachnospirales	Lachnospiraceae	Lachnospiraceae_XPB1014_group	uncultured_bacterium
OTU_408	0	3.57	0	Bacteria	Firmicutes	Clostridia	Lachnospirales	Lachnospiraceae	Lachnospiraceae_XPB1014_group	uncultured_rumen_bacterium
OTU_40822	0	0.29	0	Bacteria	Firmicutes	Clostridia	Lachnospirales	Lachnospiraceae	Lachnospiraceae_XPB1014_group	uncultured_bacterium
OTU_41650	0	0	0.17	Bacteria	Firmicutes	Clostridia	Lachnospirales	Lachnospiraceae	Lachnospiraceae_XPB1014_group	uncultured_bacterium
OTU_41924	0	0	0.17	Bacteria	Firmicutes	Clostridia	Lachnospirales	Lachnospiraceae	Lachnospiraceae_XPB1014_group	uncultured_bacterium
OTU_44047	0.2	0	0	Bacteria	Firmicutes	Clostridia	Lachnospirales	Lachnospiraceae	Lachnospiraceae_XPB1014_group	uncultured_bacterium
OTU_44180	0.2	0	0	Bacteria	Firmicutes	Clostridia	Lachnospirales	Lachnospiraceae	Lachnospiraceae_XPB1014_group	uncultured_bacterium
OTU_444	4	0.29	0.5	Bacteria	Firmicutes	Clostridia	Lachnospirales	Lachnospiraceae	Lachnospiraceae_XPB1014_group	uncultured_bacterium
OTU_45070	0.4	0	0.08	Bacteria	Firmicutes	Clostridia	Lachnospirales	Lachnospiraceae	Lachnospiraceae_XPB1014_group	uncultured_bacterium
OTU_4535	0	0.71	0	Bacteria	Firmicutes	Clostridia	Lachnospirales	Lachnospiraceae	Lachnospiraceae_XPB1014_group
OTU_46386	0.2	0	0	Bacteria	Firmicutes	Clostridia	Lachnospirales	Lachnospiraceae	Lachnospiraceae_XPB1014_group	uncultured_bacterium
OTU_47442	0.3	0	0	Bacteria	Firmicutes	Clostridia	Lachnospirales	Lachnospiraceae	Lachnospiraceae_XPB1014_group	uncultured_bacterium
OTU_49962	0.2	0	0	Bacteria	Firmicutes	Clostridia	Lachnospirales	Lachnospiraceae	Lachnospiraceae_XPB1014_group	uncultured_bacterium
OTU_536	4.8	0	5.33	Bacteria	Firmicutes	Clostridia	Lachnospirales	Lachnospiraceae	Lachnospiraceae_XPB1014_group	uncultured_bacterium
OTU_56598	0.1	0.14	0	Bacteria	Firmicutes	Clostridia	Lachnospirales	Lachnospiraceae	Lachnospiraceae_XPB1014_group	uncultured_bacterium
OTU_56641	0	0.29	0	Bacteria	Firmicutes	Clostridia	Lachnospirales	Lachnospiraceae	Lachnospiraceae_XPB1014_group
OTU_57431	0.1	0.14	0.17	Bacteria	Firmicutes	Clostridia	Lachnospirales	Lachnospiraceae	Lachnospiraceae_XPB1014_group	uncultured_rumen_bacterium
OTU_57942	0	0	0.17	Bacteria	Firmicutes	Clostridia	Lachnospirales	Lachnospiraceae	Lachnospiraceae_XPB1014_group	uncultured_bacterium
OTU_59382	0	0	0.17	Bacteria	Firmicutes	Clostridia	Lachnospirales	Lachnospiraceae	Lachnospiraceae_XPB1014_group	uncultured_bacterium
OTU_63289	0.3	0	0	Bacteria	Firmicutes	Clostridia	Lachnospirales	Lachnospiraceae	Lachnospiraceae_XPB1014_group	uncultured_bacterium
OTU_63303	0.1	0	0.08	Bacteria	Firmicutes	Clostridia	Lachnospirales	Lachnospiraceae	Lachnospiraceae_XPB1014_group	uncultured_bacterium
OTU_6403	0	0.29	0	Bacteria	Firmicutes	Clostridia	Lachnospirales	Lachnospiraceae	Lachnospiraceae_XPB1014_group	uncultured_bacterium
OTU_642	0	0	0.17	Bacteria	Firmicutes	Clostridia	Lachnospirales	Lachnospiraceae	Lachnospiraceae_XPB1014_group	uncultured_bacterium
OTU_64784	0	0.29	0	Bacteria	Firmicutes	Clostridia	Lachnospirales	Lachnospiraceae	Lachnospiraceae_XPB1014_group	uncultured_bacterium
OTU_65	0.5	15.43	0.42	Bacteria	Firmicutes	Clostridia	Lachnospirales	Lachnospiraceae	Lachnospiraceae_XPB1014_group	uncultured_bacterium
OTU_6990	0.5	0.43	0.17	Bacteria	Firmicutes	Clostridia	Lachnospirales	Lachnospiraceae	Lachnospiraceae_XPB1014_group	uncultured_bacterium
OTU_710	0.1	2.14	0.5	Bacteria	Firmicutes	Clostridia	Lachnospirales	Lachnospiraceae	Lachnospiraceae_XPB1014_group	uncultured_bacterium
OTU_714	0	0.57	0.42	Bacteria	Firmicutes	Clostridia	Lachnospirales	Lachnospiraceae	Lachnospiraceae_XPB1014_group	uncultured_bacterium
OTU_71411	2.5	0.57	4.25	Bacteria	Firmicutes	Clostridia	Lachnospirales	Lachnospiraceae	Lachnospiraceae_XPB1014_group	uncultured_bacterium
OTU_72	74.7	0	5.42	Bacteria	Firmicutes	Clostridia	Lachnospirales	Lachnospiraceae	Lachnospiraceae_XPB1014_group	uncultured_bacterium
OTU_73158	0	0.14	0.17	Bacteria	Firmicutes	Clostridia	Lachnospirales	Lachnospiraceae	Lachnospiraceae_XPB1014_group	uncultured_bacterium
OTU_735	1.2	2.86	0.25	Bacteria	Firmicutes	Clostridia	Lachnospirales	Lachnospiraceae	Lachnospiraceae_XPB1014_group	uncultured_bacterium
OTU_76431	0.3	0	0	Bacteria	Firmicutes	Clostridia	Lachnospirales	Lachnospiraceae	Lachnospiraceae_XPB1014_group	uncultured_bacterium
OTU_7666	0	0	0.17	Bacteria	Firmicutes	Clostridia	Lachnospirales	Lachnospiraceae	Lachnospiraceae_XPB1014_group	uncultured_bacterium
OTU_78395	0	0.57	0.08	Bacteria	Firmicutes	Clostridia	Lachnospirales	Lachnospiraceae	Lachnospiraceae_XPB1014_group	uncultured_bacterium
OTU_784	4.1	1	3.75	Bacteria	Firmicutes	Clostridia	Lachnospirales	Lachnospiraceae	Lachnospiraceae_XPB1014_group	uncultured_bacterium
OTU_79774	0.2	0	0	Bacteria	Firmicutes	Clostridia	Lachnospirales	Lachnospiraceae	Lachnospiraceae_XPB1014_group	uncultured_bacterium
OTU_81588	0.3	0	0.08	Bacteria	Firmicutes	Clostridia	Lachnospirales	Lachnospiraceae	Lachnospiraceae_XPB1014_group	uncultured_bacterium
OTU_8508	0.9	0	0.5	Bacteria	Firmicutes	Clostridia	Lachnospirales	Lachnospiraceae	Lachnospiraceae_XPB1014_group	uncultured_bacterium
OTU_854	0	0.14	0.92	Bacteria	Firmicutes	Clostridia	Lachnospirales	Lachnospiraceae	Lachnospiraceae_XPB1014_group	uncultured_bacterium
OTU_90253	0.1	0	0.08	Bacteria	Firmicutes	Clostridia	Lachnospirales	Lachnospiraceae	Lachnospiraceae_XPB1014_group	uncultured_bacterium
OTU_91472	0.2	0	0	Bacteria	Firmicutes	Clostridia	Lachnospirales	Lachnospiraceae	Lachnospiraceae_XPB1014_group	uncultured_bacterium
OTU_92149	0.2	0	0	Bacteria	Firmicutes	Clostridia	Lachnospirales	Lachnospiraceae	Lachnospiraceae_XPB1014_group	uncultured_bacterium
OTU_95141	0.8	0.14	0.25	Bacteria	Firmicutes	Clostridia	Lachnospirales	Lachnospiraceae	Lachnospiraceae_XPB1014_group	uncultured_bacterium
OTU_9728	0.2	0	0	Bacteria	Firmicutes	Clostridia	Lachnospirales	Lachnospiraceae	Lachnospiraceae_XPB1014_group	uncultured_bacterium
OTU_3297	0	0.57	0.5	Bacteria	Firmicutes	Clostridia	Clostridiales	Lachnospiraceae	Lacrimispora	Lacrimispora defluvii
OTU_22450	0	0.29	0	Bacteria	Firmicutes	Bacilli	Lactobacillales	Lactobacillaceae	Lactobacillus	Lactobacillus agilis
OTU_22486	0	1.43	0	Bacteria	Firmicutes	Bacilli	Lactobacillales	Lactobacillaceae	Lactobacillus	Lactobacillus agilis
OTU_22494	0.1	0.43	0.08	Bacteria	Firmicutes	Bacilli	Lactobacillales	Lactobacillaceae	Lactobacillus	Lactobacillus salivarius
OTU_43699	0.1	0.29	0.08	Bacteria	Firmicutes	Bacilli	Lactobacillales	Lactobacillaceae	Lactobacillus	Lactobacillus fermentum
OTU_5497	0.1	0.43	0	Bacteria	Firmicutes	Bacilli	Lactobacillales	Lactobacillaceae	Lactobacillus	Lactobacillus salivarius
OTU_5771	0	1.14	0	Bacteria	Firmicutes	Bacilli	Lactobacillales	Lactobacillaceae	Lactobacillus	Lactobacillus kitasatonis
OTU_6402	0	1.71	0	Bacteria	Firmicutes	Bacilli	Lactobacillales	Lactobacillaceae	Lactobacillus	Lactobacillus amylovorus
OTU_87776	0	0.29	0	Bacteria	Firmicutes	Bacilli	Lactobacillales	Lactobacillaceae	Lactobacillus	Limosilactobacillus mucosae
OTU_29129	0.2	0	0	Bacteria	Firmicutes	Bacilli	Lactobacillales	Leuconostocaceae	Leuconostoc	Leuconostoc_mesenteroides
OTU_14304	0.4	0.86	0	Bacteria	Desulfobacterota	Desulfovibrionia	Desulfovibrionales	Desulfovibrionaceae	Mailhella	uncultured_bacterium
OTU_16706	0.1	0	0.08	Bacteria	Desulfobacterota	Desulfovibrionia	Desulfovibrionales	Desulfovibrionaceae	Mailhella	uncultured_bacterium
OTU_28600	0.6	1	0	Bacteria	Desulfobacterota	Desulfovibrionia	Desulfovibrionales	Desulfovibrionaceae	Mailhella	uncultured_bacterium
OTU_120205	0	0.43	0.33	Bacteria	Firmicutes	Clostridia	Lachnospirales	Lachnospiraceae	Marvinbryantia	uncultured_bacterium
OTU_17589	0	0.29	0	Bacteria	Firmicutes	Clostridia	Lachnospirales	Lachnospiraceae	Marvinbryantia	uncultured_bacterium
OTU_22742	0	0.29	0	Bacteria	Firmicutes	Clostridia	Lachnospirales	Lachnospiraceae	Marvinbryantia	uncultured_bacterium
OTU_38056	0	0	0.25	Bacteria	Firmicutes	Clostridia	Lachnospirales	Lachnospiraceae	Marvinbryantia	uncultured_bacterium
OTU_42777	0	0.29	0	Bacteria	Firmicutes	Clostridia	Lachnospirales	Lachnospiraceae	Marvinbryantia	uncultured_bacterium
OTU_4296	0	0.57	0.25	Bacteria	Firmicutes	Clostridia	Lachnospirales	Lachnospiraceae	Marvinbryantia	uncultured_bacterium
OTU_43233	0	0.71	0.08	Bacteria	Firmicutes	Clostridia	Lachnospirales	Lachnospiraceae	Marvinbryantia	uncultured_bacterium
OTU_6309	0.1	0.57	0	Bacteria	Firmicutes	Clostridia	Lachnospirales	Lachnospiraceae	Marvinbryantia	uncultured_bacterium
OTU_659	0.1	5.43	1.17	Bacteria	Firmicutes	Clostridia	Lachnospirales	Lachnospiraceae	Marvinbryantia
OTU_71912	0	0.29	0	Bacteria	Firmicutes	Clostridia	Lachnospirales	Lachnospiraceae	Marvinbryantia	uncultured_bacterium
OTU_72378	0.2	0.71	0.33	Bacteria	Firmicutes	Clostridia	Lachnospirales	Lachnospiraceae	Marvinbryantia	uncultured_bacterium
OTU_73883	0	0.14	0.17	Bacteria	Firmicutes	Clostridia	Lachnospirales	Lachnospiraceae	Marvinbryantia	uncultured_bacterium
OTU_7677	0	0.14	0.08	Bacteria	Firmicutes	Clostridia	Lachnospirales	Lachnospiraceae	Marvinbryantia	uncultured_bacterium
OTU_88259	0	0.29	0	Bacteria	Firmicutes	Clostridia	Lachnospirales	Lachnospiraceae	Marvinbryantia	uncultured_bacterium
OTU_89751	0	0	0.17	Bacteria	Firmicutes	Clostridia	Lachnospirales	Lachnospiraceae	Marvinbryantia	uncultured_bacterium
OTU_994	0.1	0.71	0.67	Bacteria	Firmicutes	Clostridia	Lachnospirales	Lachnospiraceae	Marvinbryantia	AF371555_s
OTU_178	0	0.29	7.67	Bacteria	Firmicutes	Negativicutes	Veillonellales-Selenomonadales	Veillonellaceae	Megasphaera	uncultured_bacterium
OTU_22035	0	0	0.17	Bacteria	Firmicutes	Negativicutes	Veillonellales-Selenomonadales	Veillonellaceae	Megasphaera
OTU_2883	0	0	0.17	Bacteria	Firmicutes	Negativicutes	Veillonellales-Selenomonadales	Veillonellaceae	Megasphaera	uncultured_bacterium
OTU_540	0	0.71	9.5	Bacteria	Firmicutes	Negativicutes	Veillonellales-Selenomonadales	Veillonellaceae	Megasphaera
OTU_71455	0	0	0.17	Bacteria	Firmicutes	Negativicutes	Veillonellales-Selenomonadales	Veillonellaceae	Megasphaera
OTU_10081	0.1	0	0.25	Bacteria	Firmicutes	Clostridia	Peptostreptococcales-Tissierellales	Anaerovoracaceae	Mogibacterium	GQ358508_s
OTU_109	0.1	3.29	2.25	Bacteria	Firmicutes	Clostridia	Peptostreptococcales-Tissierellales	Anaerovoracaceae	Mogibacterium	uncultured_bacterium
OTU_121490	0	0	0.17	Bacteria	Firmicutes	Clostridia	Peptostreptococcales-Tissierellales	Anaerovoracaceae	Mogibacterium	uncultured_bacterium
OTU_2064	0	0	0.58	Bacteria	Firmicutes	Clostridia	Peptostreptococcales-Tissierellales	Anaerovoracaceae	Mogibacterium	uncultured_bacterium
OTU_21917	0	0	0.33	Bacteria	Firmicutes	Clostridia	Peptostreptococcales-Tissierellales	Anaerovoracaceae	Mogibacterium	uncultured_bacterium
OTU_38370	0	0.14	0.17	Bacteria	Firmicutes	Clostridia	Peptostreptococcales-Tissierellales	Anaerovoracaceae	Mogibacterium	EU463416_s
OTU_442	0.1	0.57	5.33	Bacteria	Firmicutes	Clostridia	Peptostreptococcales-Tissierellales	Anaerovoracaceae	Mogibacterium	uncultured_rumen_bacterium
OTU_609	0.5	2	1.67	Bacteria	Firmicutes	Clostridia	Peptostreptococcales-Tissierellales	Anaerovoracaceae	Mogibacterium	uncultured_bacterium
OTU_634	0	0	0.67	Bacteria	Firmicutes	Clostridia	Peptostreptococcales-Tissierellales	Anaerovoracaceae	Mogibacterium	uncultured_bacterium
OTU_6895	0.2	0.14	0.5	Bacteria	Firmicutes	Clostridia	Peptostreptococcales-Tissierellales	Anaerovoracaceae	Mogibacterium
OTU_87200	0	0	0.17	Bacteria	Firmicutes	Clostridia	Peptostreptococcales-Tissierellales	Anaerovoracaceae	Mogibacterium	uncultured_rumen_bacterium
OTU_1074	0.3	0	0.08	Bacteria	Firmicutes	Clostridia	Monoglobales	Monoglobaceae	Monoglobus	uncultured_bacterium
OTU_13359	0.2	0	0	Bacteria	Firmicutes	Clostridia	Monoglobales	Monoglobaceae	Monoglobus	uncultured_bacterium
OTU_1527	0	0.29	0.67	Bacteria	Firmicutes	Clostridia	Monoglobales	Monoglobaceae	Monoglobus	uncultured_bacterium
OTU_19176	0	0	0.25	Bacteria	Firmicutes	Clostridia	Monoglobales	Monoglobaceae	Monoglobus	uncultured_bacterium
OTU_2160	0	0	0.17	Bacteria	Firmicutes	Clostridia	Monoglobales	Monoglobaceae	Monoglobus	uncultured_bacterium
OTU_25691	0	0	0.17	Bacteria	Firmicutes	Clostridia	Monoglobales	Monoglobaceae	Monoglobus	uncultured_bacterium
OTU_327	0.9	0.57	1.17	Bacteria	Firmicutes	Clostridia	Monoglobales	Monoglobaceae	Monoglobus	uncultured_bacterium
OTU_52727	0	0	0.25	Bacteria	Firmicutes	Clostridia	Monoglobales	Monoglobaceae	Monoglobus	uncultured_bacterium
OTU_689	0.6	0	0.92	Bacteria	Firmicutes	Clostridia	Monoglobales	Monoglobaceae	Monoglobus	uncultured_bacterium
OTU_7230	0	0	0.17	Bacteria	Firmicutes	Clostridia	Monoglobales	Monoglobaceae	Monoglobus	uncultured_bacterium
OTU_7959	0.2	0	0.42	Bacteria	Firmicutes	Clostridia	Monoglobales	Monoglobaceae	Monoglobus	uncultured_bacterium
OTU_898	0	0.14	0.5	Bacteria	Firmicutes	Clostridia	Monoglobales	Monoglobaceae	Monoglobus	uncultured_bacterium
OTU_5678	0.1	0.43	0.08	Bacteria	Firmicutes	Clostridia	Lachnospirales	Lachnospiraceae	Moryella
OTU_957	0.1	0.29	0.17	Bacteria	Firmicutes	Clostridia	Lachnospirales	Lachnospiraceae	Moryella
OTU_125	1.2	1.71	3	Bacteria	Bacteroidota	Bacteroidia	Bacteroidales	Rikenellaceae	Mucinivorans
OTU_1802	1.1	0.57	1	Bacteria	Firmicutes	Bacilli	Mycoplasmatales	Mycoplasmataceae	Mycoplasma	EU471695_s
OTU_3074	2.5	1.29	1.17	Bacteria	Firmicutes	Bacilli	Mycoplasmatales	Mycoplasmataceae	Mycoplasma	EU471802_s
OTU_379	1.4	1.14	1.5	Bacteria	Firmicutes	Bacilli	Mycoplasmatales	Mycoplasmataceae	Mycoplasma	EU471802_s
OTU_504	1.5	1	5.42	Bacteria	Firmicutes	Bacilli	Mycoplasmatales	Mycoplasmataceae	Mycoplasma	EU471695_s
OTU_665	0.6	0	0.83	Bacteria	Firmicutes	Bacilli	Mycoplasmatales	Mycoplasmataceae	Mycoplasma	EU471695_s
OTU_69	1.7	1.43	4.58	Bacteria	Firmicutes	Bacilli	Mycoplasmatales	Mycoplasmataceae	Mycoplasma	EU471695_s
OTU_84357	0	0.14	0.08	Bacteria	Firmicutes	Bacilli	Mycoplasmatales	Mycoplasmataceae	Mycoplasma	EU471695_s
OTU_98675	0.2	0	0	Bacteria	Firmicutes	Bacilli	Mycoplasmatales	Mycoplasmataceae	Mycoplasma	EU471802_s
OTU_31484	0	0.14	0.08	Bacteria	Proteobacteria	Gammaproteobacteria	Burkholderiales	Oxalobacteraceae	Noviherbaspirillum	uncultured_bacterium
OTU_48605	0	0.14	0.17	Bacteria	Proteobacteria	Gammaproteobacteria	Burkholderiales	Oxalobacteraceae	Noviherbaspirillum
OTU_527	1.2	6.57	10.75	Bacteria	Proteobacteria	Gammaproteobacteria	Burkholderiales	Oxalobacteraceae	Noviherbaspirillum	uncultured_bacterium
OTU_69087	0.1	0	0.08	Bacteria	Proteobacteria	Gammaproteobacteria	Burkholderiales	Oxalobacteraceae	Noviherbaspirillum
OTU_99	0.7	3.71	11.5	Bacteria	Proteobacteria	Gammaproteobacteria	Burkholderiales	Oxalobacteraceae	Noviherbaspirillum	uncultured_bacterium
OTU_24961	0	0	0.17	Bacteria	Proteobacteria	Gammaproteobacteria	Burkholderiales	Alcaligenaceae	Oligella
OTU_102634	0	0	0.33	Bacteria	Actinobacteriota	Coriobacteriia	Coriobacteriales	Atopobiaceae	Olsenella	Tractidigestivibacter scatoligenes
OTU_2069	0	0	0.17	Bacteria	Actinobacteriota	Coriobacteriia	Coriobacteriales	Atopobiaceae	Olsenella
OTU_2137	0	0	0.42	Bacteria	Actinobacteriota	Coriobacteriia	Coriobacteriales	Atopobiaceae	Olsenella	uncultured_bacterium
OTU_2170	0	0	0.5	Bacteria	Actinobacteriota	Coriobacteriia	Coriobacteriales	Atopobiaceae	Olsenella
OTU_21745	0	0	0.42	Bacteria	Actinobacteriota	Coriobacteriia	Coriobacteriales	Atopobiaceae	Olsenella
OTU_21864	0	0	0.17	Bacteria	Actinobacteriota	Coriobacteriia	Coriobacteriales	Atopobiaceae	Olsenella	uncultured_bacterium
OTU_21875	0	0	0.17	Bacteria	Actinobacteriota	Coriobacteriia	Coriobacteriales	Atopobiaceae	Olsenella	uncultured_bacterium
OTU_2829	0	0	0.17	Bacteria	Actinobacteriota	Coriobacteriia	Coriobacteriales	Atopobiaceae	Olsenella	uncultured_bacterium
OTU_37598	0	0	0.17	Bacteria	Actinobacteriota	Coriobacteriia	Coriobacteriales	Atopobiaceae	Olsenella	uncultured_bacterium
OTU_37781	0	0	0.25	Bacteria	Actinobacteriota	Coriobacteriia	Coriobacteriales	Atopobiaceae	Olsenella
OTU_4	0	0	100.75	Bacteria	Actinobacteriota	Coriobacteriia	Coriobacteriales	Atopobiaceae	Olsenella	uncultured_bacterium
OTU_54127	0	0	0.17	Bacteria	Actinobacteriota	Coriobacteriia	Coriobacteriales	Atopobiaceae	Olsenella	uncultured_bacterium
OTU_54402	0	0	0.17	Bacteria	Actinobacteriota	Coriobacteriia	Coriobacteriales	Atopobiaceae	Olsenella
OTU_54733	0	0	0.17	Bacteria	Actinobacteriota	Coriobacteriia	Coriobacteriales	Atopobiaceae	Olsenella	uncultured_bacterium
OTU_70162	0	0	0.25	Bacteria	Actinobacteriota	Coriobacteriia	Coriobacteriales	Atopobiaceae	Olsenella
OTU_71462	0	0	0.17	Bacteria	Actinobacteriota	Coriobacteriia	Coriobacteriales	Atopobiaceae	Olsenella
OTU_85947	0	0	0.25	Bacteria	Actinobacteriota	Coriobacteriia	Coriobacteriales	Atopobiaceae	Olsenella
OTU_86026	0	0	0.17	Bacteria	Actinobacteriota	Coriobacteriia	Coriobacteriales	Atopobiaceae	Olsenella
OTU_86240	0	0	0.17	Bacteria	Actinobacteriota	Coriobacteriia	Coriobacteriales	Atopobiaceae	Olsenella	uncultured_bacterium
OTU_107902	0.1	0	0.08	Bacteria	Firmicutes	Clostridia	Lachnospirales	Lachnospiraceae	Oribacterium	EU771230_s
OTU_110	4.9	5.86	19.25	Bacteria	Firmicutes	Clostridia	Lachnospirales	Lachnospiraceae	Oribacterium	uncultured_bacterium
OTU_115930	0.1	0	0.08	Bacteria	Firmicutes	Clostridia	Lachnospirales	Lachnospiraceae	Oribacterium	uncultured_rumen_bacterium
OTU_117198	0	0	0.17	Bacteria	Firmicutes	Clostridia	Lachnospirales	Lachnospiraceae	Oribacterium	uncultured_bacterium
OTU_126918	0	0	0.17	Bacteria	Firmicutes	Clostridia	Lachnospirales	Lachnospiraceae	Oribacterium	uncultured_bacterium
OTU_13641	0.1	0	0.17	Bacteria	Firmicutes	Clostridia	Lachnospirales	Lachnospiraceae	Oribacterium	uncultured_bacterium
OTU_13926	0	0	0.17	Bacteria	Firmicutes	Clostridia	Lachnospirales	Lachnospiraceae	Oribacterium	uncultured_bacterium
OTU_1408	0	0.43	0.33	Bacteria	Firmicutes	Clostridia	Lachnospirales	Lachnospiraceae	Oribacterium	uncultured_rumen_bacterium
OTU_15030	0.2	0.29	0.08	Bacteria	Firmicutes	Clostridia	Lachnospirales	Lachnospiraceae	Oribacterium	uncultured_bacterium
OTU_2033	0	0	6	Bacteria	Firmicutes	Clostridia	Lachnospirales	Lachnospiraceae	Oribacterium	uncultured_bacterium
OTU_2039	0.2	0.86	0.33	Bacteria	Firmicutes	Clostridia	Lachnospirales	Lachnospiraceae	Oribacterium
OTU_2130	0	0	0.17	Bacteria	Firmicutes	Clostridia	Lachnospirales	Lachnospiraceae	Oribacterium
OTU_24751	0.1	0	0.08	Bacteria	Firmicutes	Clostridia	Lachnospirales	Lachnospiraceae	Oribacterium	uncultured_bacterium
OTU_26452	0.2	0	0.08	Bacteria	Firmicutes	Clostridia	Lachnospirales	Lachnospiraceae	Oribacterium	uncultured_bacterium
OTU_2754	0	0	0.42	Bacteria	Firmicutes	Clostridia	Lachnospirales	Lachnospiraceae	Oribacterium	uncultured_bacterium
OTU_3165	0	0	0.25	Bacteria	Firmicutes	Clostridia	Lachnospirales	Lachnospiraceae	Oribacterium	uncultured_bacterium
OTU_32518	0	0.14	0.17	Bacteria	Firmicutes	Clostridia	Lachnospirales	Lachnospiraceae	Oribacterium	uncultured_bacterium
OTU_3335	0.1	0	0.08	Bacteria	Firmicutes	Clostridia	Lachnospirales	Lachnospiraceae	Oribacterium	uncultured_bacterium
OTU_367	0	0	6.67	Bacteria	Firmicutes	Clostridia	Lachnospirales	Lachnospiraceae	Oribacterium	uncultured_bacterium
OTU_4095	0	0.29	0	Bacteria	Firmicutes	Clostridia	Lachnospirales	Lachnospiraceae	Oribacterium	uncultured_bacterium
OTU_42755	0	0.43	0	Bacteria	Firmicutes	Clostridia	Lachnospirales	Lachnospiraceae	Oribacterium
OTU_4402	0.2	1.29	0	Bacteria	Firmicutes	Clostridia	Lachnospirales	Lachnospiraceae	Oribacterium	uncultured_bacterium
OTU_462	3.2	2.29	10	Bacteria	Firmicutes	Clostridia	Lachnospirales	Lachnospiraceae	Oribacterium	uncultured_bacterium
OTU_46490	0.2	0	0	Bacteria	Firmicutes	Clostridia	Lachnospirales	Lachnospiraceae	Oribacterium	uncultured_bacterium
OTU_48259	0	0.43	0	Bacteria	Firmicutes	Clostridia	Lachnospirales	Lachnospiraceae	Oribacterium
OTU_50085	0.2	0	0	Bacteria	Firmicutes	Clostridia	Lachnospirales	Lachnospiraceae	Oribacterium	uncultured_bacterium
OTU_50570	0.1	0.43	0.08	Bacteria	Firmicutes	Clostridia	Lachnospirales	Lachnospiraceae	Oribacterium	uncultured_bacterium
OTU_53906	0.3	0	0.17	Bacteria	Firmicutes	Clostridia	Lachnospirales	Lachnospiraceae	Oribacterium	uncultured_bacterium
OTU_542	0.2	0.14	0	Bacteria	Firmicutes	Clostridia	Lachnospirales	Lachnospiraceae	Oribacterium	uncultured_bacterium
OTU_55973	0	0.29	0	Bacteria	Firmicutes	Clostridia	Lachnospirales	Lachnospiraceae	Oribacterium	uncultured_rumen_bacterium
OTU_56057	0	0.71	0.25	Bacteria	Firmicutes	Clostridia	Lachnospirales	Lachnospiraceae	Oribacterium
OTU_60061	0.2	0	0	Bacteria	Firmicutes	Clostridia	Lachnospirales	Lachnospiraceae	Oribacterium	uncultured_bacterium
OTU_69887	0	0	0.17	Bacteria	Firmicutes	Clostridia	Lachnospirales	Lachnospiraceae	Oribacterium
OTU_70439	0	0	0.17	Bacteria	Firmicutes	Clostridia	Lachnospirales	Lachnospiraceae	Oribacterium
OTU_7928	0	0.14	0.58	Bacteria	Firmicutes	Clostridia	Lachnospirales	Lachnospiraceae	Oribacterium	uncultured_bacterium
OTU_80502	0	0.14	0.08	Bacteria	Firmicutes	Clostridia	Lachnospirales	Lachnospiraceae	Oribacterium	uncultured_bacterium
OTU_86900	0.1	0	0.17	Bacteria	Firmicutes	Clostridia	Lachnospirales	Lachnospiraceae	Oribacterium	uncultured_bacterium
OTU_88702	0	0.29	0	Bacteria	Firmicutes	Clostridia	Lachnospirales	Lachnospiraceae	Oribacterium	uncultured_bacterium
OTU_97350	0	0	0.25	Bacteria	Firmicutes	Clostridia	Lachnospirales	Lachnospiraceae	Oribacterium	uncultured_bacterium
OTU_2665	0.2	0	0.25	Bacteria	Firmicutes	Clostridia	Oscillospirales	Oscillospiraceae	Oscillibacter	uncultured_bacterium
OTU_8553	0.5	0.14	0.33	Bacteria	Firmicutes	Clostridia	Oscillospirales	Oscillospiraceae	Oscillibacter	uncultured_bacterium
OTU_27599	0.1	0	0.08	Bacteria	Proteobacteria	Gammaproteobacteria	Burkholderiales	Oxalobacteraceae	Oxalobacter
OTU_44791	0.1	0	0.08	Bacteria	Proteobacteria	Gammaproteobacteria	Burkholderiales	Oxalobacteraceae	Oxalobacter
OTU_102526	0	0	0.33	Bacteria	Firmicutes	Clostridia	Clostridiales	Oscillospiraceae	PAC000661_g
OTU_13870	0	0	0.25	Bacteria	Firmicutes	Clostridia	Oscillospirales	Oscillospiraceae	Papillibacter	uncultured_rumen_bacterium
OTU_30829	0.2	0	0	Bacteria	Firmicutes	Clostridia	Oscillospirales	Oscillospiraceae	Papillibacter	uncultured_rumen_bacterium
OTU_467	2.4	0.29	0.67	Bacteria	Firmicutes	Clostridia	Oscillospirales	Oscillospiraceae	Papillibacter
OTU_58399	0.8	0	0.83	Bacteria	Firmicutes	Clostridia	Oscillospirales	Oscillospiraceae	Papillibacter	uncultured_bacterium
OTU_740	3.5	0.29	1.17	Bacteria	Firmicutes	Clostridia	Oscillospirales	Oscillospiraceae	Papillibacter	uncultured_bacterium
OTU_8041	0	0.29	0.33	Bacteria	Firmicutes	Clostridia	Oscillospirales	Oscillospiraceae	Papillibacter	uncultured_bacterium
OTU_543	0	0	1.83	Bacteria	Bacteroidota	Bacteroidia	Bacteroidales	Tannerellaceae	Parabacteroides	uncultured_bacterium
OTU_580	0	0	2	Bacteria	Bacteroidota	Bacteroidia	Bacteroidales	Tannerellaceae	Parabacteroides	uncultured_bacterium
OTU_38	0	0	136.67	Bacteria	Actinobacteriota	Coriobacteriia	Coriobacteriales	Atopobiaceae	Parafannyhessea	Parafannyhessea umbonata
OTU_24757	0	0.14	0.08	Bacteria	Firmicutes	Clostridia	Clostridiales	Lachnospiraceae	Pararoseburia	Roseburia lenta
OTU_31563	0	0.14	0.08	Bacteria	Firmicutes	Clostridia	Clostridiales	Lachnospiraceae	Pararoseburia	Roseburia lenta
OTU_37955	0	0.14	0.08	Bacteria	Firmicutes	Clostridia	Clostridiales	Lachnospiraceae	Pararoseburia	Roseburia lenta
OTU_39780	0	0.29	0	Bacteria	Firmicutes	Clostridia	Clostridiales	Lachnospiraceae	Pararoseburia	Roseburia lenta
OTU_69428	0	0.14	0.17	Bacteria	Firmicutes	Clostridia	Clostridiales	Lachnospiraceae	Pararoseburia	Roseburia lenta
OTU_24872	0	0.14	0.58	Bacteria	Actinobacteriota	Coriobacteriia	Coriobacteriales	Eggerthellaceae	Parvibacter	uncultured_bacterium
OTU_101554	0.2	0	0.08	Bacteria	Firmicutes	Negativicutes	Acidaminococcales	Acidaminococcaceae	Phascolarctobacterium	uncultured_bacterium
OTU_109982	0.2	0	0	Bacteria	Firmicutes	Negativicutes	Acidaminococcales	Acidaminococcaceae	Phascolarctobacterium	uncultured_bacterium
OTU_112112	3.7	1.43	0.67	Bacteria	Firmicutes	Negativicutes	Acidaminococcales	Acidaminococcaceae	Phascolarctobacterium	uncultured_bacterium
OTU_112850	0.2	0	0	Bacteria	Firmicutes	Negativicutes	Acidaminococcales	Acidaminococcaceae	Phascolarctobacterium
OTU_12832	0.2	0	0	Bacteria	Firmicutes	Negativicutes	Acidaminococcales	Acidaminococcaceae	Phascolarctobacterium	uncultured_bacterium
OTU_13	19.7	16	41.83	Bacteria	Firmicutes	Negativicutes	Acidaminococcales	Acidaminococcaceae	Phascolarctobacterium	uncultured_bacterium
OTU_13678	0.5	0.14	2.33	Bacteria	Firmicutes	Negativicutes	Acidaminococcales	Acidaminococcaceae	Phascolarctobacterium	uncultured_bacterium
OTU_1442	0.3	0	1	Bacteria	Firmicutes	Negativicutes	Acidaminococcales	Acidaminococcaceae	Phascolarctobacterium	uncultured_bacterium
OTU_14530	0	0.43	1	Bacteria	Firmicutes	Negativicutes	Acidaminococcales	Acidaminococcaceae	Phascolarctobacterium	uncultured_bacterium
OTU_15394	0.3	0.14	0.08	Bacteria	Firmicutes	Negativicutes	Acidaminococcales	Acidaminococcaceae	Phascolarctobacterium	uncultured_bacterium
OTU_15975	0.2	0	0	Bacteria	Firmicutes	Negativicutes	Acidaminococcales	Acidaminococcaceae	Phascolarctobacterium	uncultured_bacterium
OTU_16232	0.7	0	0	Bacteria	Firmicutes	Negativicutes	Acidaminococcales	Acidaminococcaceae	Phascolarctobacterium	uncultured_bacterium
OTU_16731	0.2	0	0	Bacteria	Firmicutes	Negativicutes	Acidaminococcales	Acidaminococcaceae	Phascolarctobacterium	uncultured_bacterium
OTU_1829	0	0	0.17	Bacteria	Firmicutes	Negativicutes	Acidaminococcales	Acidaminococcaceae	Phascolarctobacterium
OTU_26585	0.2	0	0	Bacteria	Firmicutes	Negativicutes	Acidaminococcales	Acidaminococcaceae	Phascolarctobacterium	uncultured_bacterium
OTU_30535	0.2	0	0	Bacteria	Firmicutes	Negativicutes	Acidaminococcales	Acidaminococcaceae	Phascolarctobacterium	uncultured_bacterium
OTU_30895	0.1	0.14	0	Bacteria	Firmicutes	Negativicutes	Acidaminococcales	Acidaminococcaceae	Phascolarctobacterium	uncultured_bacterium
OTU_313	8.7	3.57	3.5	Bacteria	Firmicutes	Negativicutes	Acidaminococcales	Acidaminococcaceae	Phascolarctobacterium	uncultured_bacterium
OTU_32557	0	0	0.25	Bacteria	Firmicutes	Negativicutes	Acidaminococcales	Acidaminococcaceae	Phascolarctobacterium	uncultured_bacterium
OTU_32697	0	0.29	0	Bacteria	Firmicutes	Negativicutes	Acidaminococcales	Acidaminococcaceae	Phascolarctobacterium	uncultured_bacterium
OTU_33103	0.1	0.29	0	Bacteria	Firmicutes	Negativicutes	Acidaminococcales	Acidaminococcaceae	Phascolarctobacterium	uncultured_bacterium
OTU_34321	0.3	0	0	Bacteria	Firmicutes	Negativicutes	Acidaminococcales	Acidaminococcaceae	Phascolarctobacterium
OTU_35437	0.2	0	0	Bacteria	Firmicutes	Negativicutes	Acidaminococcales	Acidaminococcaceae	Phascolarctobacterium	uncultured_bacterium
OTU_35689	0	0	0.17	Bacteria	Firmicutes	Negativicutes	Acidaminococcales	Acidaminococcaceae	Phascolarctobacterium	uncultured_bacterium
OTU_42235	0.2	0	0.17	Bacteria	Firmicutes	Negativicutes	Acidaminococcales	Acidaminococcaceae	Phascolarctobacterium	uncultured_bacterium
OTU_4364	0.1	0.14	0	Bacteria	Firmicutes	Negativicutes	Acidaminococcales	Acidaminococcaceae	Phascolarctobacterium
OTU_43883	0.2	0	0.08	Bacteria	Firmicutes	Negativicutes	Acidaminococcales	Acidaminococcaceae	Phascolarctobacterium
OTU_44743	0.1	0	0.08	Bacteria	Firmicutes	Negativicutes	Acidaminococcales	Acidaminococcaceae	Phascolarctobacterium	uncultured_bacterium
OTU_4492	0.1	0.14	0	Bacteria	Firmicutes	Negativicutes	Acidaminococcales	Acidaminococcaceae	Phascolarctobacterium
OTU_48742	0.5	0.29	0.25	Bacteria	Firmicutes	Negativicutes	Acidaminococcales	Acidaminococcaceae	Phascolarctobacterium	uncultured_bacterium
OTU_53297	0	0	0.75	Bacteria	Firmicutes	Negativicutes	Acidaminococcales	Acidaminococcaceae	Phascolarctobacterium	uncultured_bacterium
OTU_6399	0	0.14	0.08	Bacteria	Firmicutes	Negativicutes	Acidaminococcales	Acidaminococcaceae	Phascolarctobacterium	uncultured_bacterium
OTU_65437	0	0	0.33	Bacteria	Firmicutes	Negativicutes	Acidaminococcales	Acidaminococcaceae	Phascolarctobacterium	uncultured_bacterium
OTU_67335	1	0.29	1.08	Bacteria	Firmicutes	Negativicutes	Acidaminococcales	Acidaminococcaceae	Phascolarctobacterium	uncultured_bacterium
OTU_6892	0	0	0.17	Bacteria	Firmicutes	Negativicutes	Acidaminococcales	Acidaminococcaceae	Phascolarctobacterium	uncultured_bacterium
OTU_80	21.4	17.86	43.08	Bacteria	Firmicutes	Negativicutes	Acidaminococcales	Acidaminococcaceae	Phascolarctobacterium
OTU_80463	0.1	0.29	0	Bacteria	Firmicutes	Negativicutes	Acidaminococcales	Acidaminococcaceae	Phascolarctobacterium	uncultured_bacterium
OTU_853	7.6	4.14	4.08	Bacteria	Firmicutes	Negativicutes	Acidaminococcales	Acidaminococcaceae	Phascolarctobacterium	uncultured_bacterium
OTU_85736	0	0.14	0.08	Bacteria	Firmicutes	Negativicutes	Acidaminococcales	Acidaminococcaceae	Phascolarctobacterium	uncultured_bacterium
OTU_8625	0.2	0	0	Bacteria	Firmicutes	Negativicutes	Acidaminococcales	Acidaminococcaceae	Phascolarctobacterium	uncultured_bacterium
OTU_97920	0.2	0	0	Bacteria	Firmicutes	Negativicutes	Acidaminococcales	Acidaminococcaceae	Phascolarctobacterium	uncultured_bacterium
OTU_99751	0	0	0.17	Bacteria	Firmicutes	Negativicutes	Acidaminococcales	Acidaminococcaceae	Phascolarctobacterium	uncultured_bacterium
OTU_10118	0.5	0	0	Bacteria	Planctomycetota	Planctomycetes	Pirellulales	Pirellulaceae	Pir4_lineage	uncultured_bacterium
OTU_12122	0.1	0	0.08	Bacteria	Planctomycetota	Planctomycetes	Pirellulales	Pirellulaceae	Pir4_lineage	uncultured_bacterium
OTU_17980	0.2	0	0	Bacteria	Planctomycetota	Planctomycetes	Pirellulales	Pirellulaceae	Pir4_lineage	uncultured_bacterium
OTU_27845	0.1	0	0.08	Bacteria	Planctomycetota	Planctomycetes	Pirellulales	Pirellulaceae	Pir4_lineage	uncultured_bacterium
OTU_43806	0.2	0	0	Bacteria	Planctomycetota	Planctomycetes	Pirellulales	Pirellulaceae	Pir4_lineage	uncultured_bacterium
OTU_60369	0.3	0	0.17	Bacteria	Planctomycetota	Planctomycetes	Pirellulales	Pirellulaceae	Pir4_lineage	uncultured_bacterium
OTU_66676	0.4	0	0.17	Bacteria	Planctomycetota	Planctomycetes	Pirellulales	Pirellulaceae	Pir4_lineage
OTU_6952	0.5	0	0.42	Bacteria	Planctomycetota	Planctomycetes	Pirellulales	Pirellulaceae	Pir4_lineage	uncultured_bacterium
OTU_86610	0	0	0.17	Bacteria	Planctomycetota	Planctomycetes	Pirellulales	Pirellulaceae	Pir4_lineage	uncultured_bacterium
OTU_108915	0.1	0.29	0	Bacteria	Planctomycetota	Planctomycetes	Pirellulales	Pirellulaceae	Pirellula	EU887835_s
OTU_184	10.2	9.29	10.08	Bacteria	Planctomycetota	Planctomycetes	Pirellulales	Pirellulaceae	Pirellula
OTU_298	0	0	2.08	Bacteria	Planctomycetota	Planctomycetes	Pirellulales	Pirellulaceae	Pirellula	uncultured_rumen_bacterium
OTU_35	10.3	5.86	9.83	Bacteria	Planctomycetota	Planctomycetes	Pirellulales	Pirellulaceae	Pirellula	uncultured_rumen_bacterium
OTU_35866	0.2	0.14	0.08	Bacteria	Planctomycetota	Planctomycetes	Pirellulales	Pirellulaceae	Pirellula
OTU_70076	0.1	0	0.25	Bacteria	Planctomycetota	Planctomycetes	Pirellulales	Pirellulaceae	Pirellula	uncultured_rumen_bacterium
OTU_801	0.1	0.29	2.83	Bacteria	Planctomycetota	Planctomycetes	Pirellulales	Pirellulaceae	Pirellula
OTU_100	0	0	4.42	Bacteria	Bacteroidota	Bacteroidia	Bacteroidales	Prevotellaceae	Prevotella	AB264064_s
OTU_103163	0	0.29	0.17	Bacteria	Bacteroidota	Bacteroidia	Bacteroidales	Prevotellaceae	Prevotella	EU471536_s
OTU_105208	0	0	0.17	Bacteria	Bacteroidota	Bacteroidia	Bacteroidales	Prevotellaceae	Prevotella	uncultured_bacterium
OTU_106092	0	0	0.25	Bacteria	Bacteroidota	Bacteroidia	Bacteroidales	Prevotellaceae	Prevotella	uncultured_bacterium
OTU_106301	0	0	0.25	Bacteria	Bacteroidota	Bacteroidia	Bacteroidales	Prevotellaceae	Prevotella	uncultured_rumen_bacterium
OTU_109415	0.3	0	0	Bacteria	Bacteroidota	Bacteroidia	Bacteroidales	Prevotellaceae	Prevotella	uncultured_bacterium
OTU_109681	0.2	0	0	Bacteria	Bacteroidota	Bacteroidia	Bacteroidales	Prevotellaceae	Prevotella	uncultured_bacterium
OTU_111221	0	0.43	0	Bacteria	Bacteroidota	Bacteroidia	Bacteroidales	Prevotellaceae	Prevotella
OTU_114587	0.2	0	0	Bacteria	Bacteroidota	Bacteroidia	Bacteroidales	Prevotellaceae	Prevotella	uncultured_rumen_bacterium
OTU_115514	0	0	0.17	Bacteria	Bacteroidota	Bacteroidia	Bacteroidales	Prevotellaceae	Prevotella	uncultured_rumen_bacterium
OTU_11808	0.1	0	0.08	Bacteria	Bacteroidota	Bacteroidia	Bacteroidales	Prevotellaceae	Prevotella
OTU_120155	0.1	0	0.08	Bacteria	Bacteroidota	Bacteroidia	Bacteroidales	Prevotellaceae	Prevotella	uncultured_rumen_bacterium
OTU_122951	0.8	0	0	Bacteria	Bacteroidota	Bacteroidia	Bacteroidales	Prevotellaceae	Prevotella	uncultured_bacterium
OTU_128465	0.3	0	0	Bacteria	Bacteroidota	Bacteroidia	Bacteroidales	Prevotellaceae	Prevotella	uncultured_bacterium
OTU_130	0	0.29	2.67	Bacteria	Bacteroidota	Bacteroidia	Bacteroidales	Prevotellaceae	Prevotella	uncultured_bacterium
OTU_133	0	0	5.42	Bacteria	Bacteroidota	Bacteroidia	Bacteroidales	Prevotellaceae	Prevotella	uncultured_rumen_bacterium
OTU_13765	0	0.14	0.08	Bacteria	Bacteroidota	Bacteroidia	Bacteroidales	Prevotellaceae	Prevotella	uncultured_rumen_bacterium
OTU_13838	0.1	0.43	0	Bacteria	Bacteroidota	Bacteroidia	Bacteroidales	Prevotellaceae	Prevotella	uncultured_bacterium
OTU_14028	0.1	0.14	0.08	Bacteria	Bacteroidota	Bacteroidia	Bacteroidales	Prevotellaceae	Prevotella	uncultured_rumen_bacterium
OTU_14610	0	0.29	0	Bacteria	Bacteroidota	Bacteroidia	Bacteroidales	Prevotellaceae	Prevotella	uncultured_rumen_bacterium
OTU_14826	0.1	0.29	0	Bacteria	Bacteroidota	Bacteroidia	Bacteroidales	Prevotellaceae	Prevotella	uncultured_rumen_bacterium
OTU_14969	0	0.14	0.17	Bacteria	Bacteroidota	Bacteroidia	Bacteroidales	Prevotellaceae	Prevotella	uncultured_rumen_bacterium
OTU_15364	0	0.57	0.25	Bacteria	Bacteroidota	Bacteroidia	Bacteroidales	Prevotellaceae	Prevotella	uncultured_bacterium
OTU_15366	0	0.43	0.08	Bacteria	Bacteroidota	Bacteroidia	Bacteroidales	Prevotellaceae	Prevotella	uncultured_bacterium
OTU_15584	0	0	0.17	Bacteria	Bacteroidota	Bacteroidia	Bacteroidales	Prevotellaceae	Prevotella	uncultured_rumen_bacterium
OTU_15595	0	0	0.17	Bacteria	Bacteroidota	Bacteroidia	Bacteroidales	Prevotellaceae	Prevotella	uncultured_bacterium
OTU_16130	0.2	0	0	Bacteria	Bacteroidota	Bacteroidia	Bacteroidales	Prevotellaceae	Prevotella	uncultured_rumen_bacterium
OTU_16385	0.3	0	0	Bacteria	Bacteroidota	Bacteroidia	Bacteroidales	Prevotellaceae	Prevotella	uncultured_rumen_bacterium
OTU_17	0	10.57	9.25	Bacteria	Bacteroidota	Bacteroidia	Bacteroidales	Prevotellaceae	Prevotella
OTU_17932	0.2	0	0.08	Bacteria	Bacteroidota	Bacteroidia	Bacteroidales	Prevotellaceae	Prevotella	uncultured_bacterium
OTU_201	0	4.14	0	Bacteria	Bacteroidota	Bacteroidia	Bacteroidales	Prevotellaceae	Prevotella	uncultured_rumen_bacterium
OTU_2068	0	0	3.83	Bacteria	Bacteroidota	Bacteroidia	Bacteroidales	Prevotellaceae	Prevotella	uncultured_bacterium
OTU_21874	0	0	1.08	Bacteria	Bacteroidota	Bacteroidia	Bacteroidales	Prevotellaceae	Prevotella	uncultured_bacterium
OTU_22680	0	0.29	0	Bacteria	Bacteroidota	Bacteroidia	Bacteroidales	Prevotellaceae	Prevotella	uncultured_rumen_bacterium
OTU_2310	0	0	2.92	Bacteria	Bacteroidota	Bacteroidia	Bacteroidales	Prevotellaceae	Prevotella	uncultured_bacterium
OTU_23923	0	0.29	0	Bacteria	Bacteroidota	Bacteroidia	Bacteroidales	Prevotellaceae	Prevotella	uncultured_rumen_bacterium
OTU_24061	0	0.29	0	Bacteria	Bacteroidota	Bacteroidia	Bacteroidales	Prevotellaceae	Prevotella	uncultured_bacterium
OTU_24128	0	0.14	0.33	Bacteria	Bacteroidota	Bacteroidia	Bacteroidales	Prevotellaceae	Prevotella	uncultured_rumen_bacterium
OTU_27272	0.1	0	0.08	Bacteria	Bacteroidota	Bacteroidia	Bacteroidales	Prevotellaceae	Prevotella	uncultured_rumen_bacterium
OTU_27884	0.3	0	0	Bacteria	Bacteroidota	Bacteroidia	Bacteroidales	Prevotellaceae	Prevotella	uncultured_rumen_bacterium
OTU_29245	0.2	0	0	Bacteria	Bacteroidota	Bacteroidia	Bacteroidales	Prevotellaceae	Prevotella	uncultured_rumen_bacterium
OTU_31116	0.1	0.14	0	Bacteria	Bacteroidota	Bacteroidia	Bacteroidales	Prevotellaceae	Prevotella	uncultured_rumen_bacterium
OTU_324	0	0	4.17	Bacteria	Bacteroidota	Bacteroidia	Bacteroidales	Prevotellaceae	Prevotella	uncultured_rumen_bacterium
OTU_329	0	0	6	Bacteria	Bacteroidota	Bacteroidia	Bacteroidales	Prevotellaceae	Prevotella	uncultured_rumen_bacterium
OTU_34516	0.2	0	0	Bacteria	Bacteroidota	Bacteroidia	Bacteroidales	Prevotellaceae	Prevotella	uncultured_rumen_bacterium
OTU_37155	0	1.57	0.33	Bacteria	Bacteroidota	Bacteroidia	Bacteroidales	Prevotellaceae	Prevotella
OTU_37199	0	0	0.17	Bacteria	Bacteroidota	Bacteroidia	Bacteroidales	Prevotellaceae	Prevotella	uncultured_bacterium
OTU_37268	0.1	0.14	0.08	Bacteria	Bacteroidota	Bacteroidia	Bacteroidales	Prevotellaceae	Prevotella
OTU_37330	0	0	0.17	Bacteria	Bacteroidota	Bacteroidia	Bacteroidales	Prevotellaceae	Prevotella	uncultured_rumen_bacterium
OTU_39808	0	0.29	0	Bacteria	Bacteroidota	Bacteroidia	Bacteroidales	Prevotellaceae	Prevotella	uncultured_bacterium
OTU_411	0	0.29	0.25	Bacteria	Bacteroidota	Bacteroidia	Bacteroidales	Prevotellaceae	Prevotella	uncultured_rumen_bacterium
OTU_41355	0	0.29	0	Bacteria	Bacteroidota	Bacteroidia	Bacteroidales	Prevotellaceae	Prevotella
OTU_430	16.8	1	10.5	Bacteria	Bacteroidota	Bacteroidia	Bacteroidales	Prevotellaceae	Prevotella	uncultured_rumen_bacterium
OTU_43226	0	0.43	0	Bacteria	Bacteroidota	Bacteroidia	Bacteroidales	Prevotellaceae	Prevotella	uncultured_rumen_bacterium
OTU_437	0	0	1.08	Bacteria	Bacteroidota	Bacteroidia	Bacteroidales	Prevotellaceae	Prevotella
OTU_46644	0.1	0	0.08	Bacteria	Bacteroidota	Bacteroidia	Bacteroidales	Prevotellaceae	Prevotella	uncultured_rumen_bacterium
OTU_49989	0.2	0	0	Bacteria	Bacteroidota	Bacteroidia	Bacteroidales	Prevotellaceae	Prevotella	uncultured_rumen_bacterium
OTU_51061	0.4	0	0	Bacteria	Bacteroidota	Bacteroidia	Bacteroidales	Prevotellaceae	Prevotella
OTU_51136	0	0.14	0.08	Bacteria	Bacteroidota	Bacteroidia	Bacteroidales	Prevotellaceae	Prevotella	uncultured_rumen_bacterium
OTU_523	1.1	0	6.5	Bacteria	Bacteroidota	Bacteroidia	Bacteroidales	Prevotellaceae	Prevotella	uncultured_rumen_bacterium
OTU_52888	0.1	0	0.08	Bacteria	Bacteroidota	Bacteroidia	Bacteroidales	Prevotellaceae	Prevotella
OTU_53183	0.1	0	0.08	Bacteria	Bacteroidota	Bacteroidia	Bacteroidales	Prevotellaceae	Prevotella
OTU_5408	0	0.29	0	Bacteria	Bacteroidota	Bacteroidia	Bacteroidales	Prevotellaceae	Prevotella	uncultured_bacterium
OTU_54409	0	0	0.17	Bacteria	Bacteroidota	Bacteroidia	Bacteroidales	Prevotellaceae	Prevotella	uncultured_bacterium
OTU_54746	0	0	0.17	Bacteria	Bacteroidota	Bacteroidia	Bacteroidales	Prevotellaceae	Prevotella	uncultured_bacterium
OTU_5476	0	0.29	0	Bacteria	Bacteroidota	Bacteroidia	Bacteroidales	Prevotellaceae	Prevotella	uncultured_rumen_bacterium
OTU_60063	0.2	0	0	Bacteria	Bacteroidota	Bacteroidia	Bacteroidales	Prevotellaceae	Prevotella	uncultured_rumen_bacterium
OTU_61569	0.2	0	0	Bacteria	Bacteroidota	Bacteroidia	Bacteroidales	Prevotellaceae	Prevotella	uncultured_rumen_bacterium
OTU_625	0.1	7.71	0.33	Bacteria	Bacteroidota	Bacteroidia	Bacteroidales	Prevotellaceae	Prevotella
OTU_62863	0.1	0.14	0	Bacteria	Bacteroidota	Bacteroidia	Bacteroidales	Prevotellaceae	Prevotella	uncultured_bacterium
OTU_62985	0.2	0	0.08	Bacteria	Bacteroidota	Bacteroidia	Bacteroidales	Prevotellaceae	Prevotella	uncultured_rumen_bacterium
OTU_6374	0	1.29	0	Bacteria	Bacteroidota	Bacteroidia	Bacteroidales	Prevotellaceae	Prevotella	uncultured_bacterium
OTU_66602	0.2	0	0	Bacteria	Bacteroidota	Bacteroidia	Bacteroidales	Prevotellaceae	Prevotella	uncultured_rumen_bacterium
OTU_67113	0.1	0	0.08	Bacteria	Bacteroidota	Bacteroidia	Bacteroidales	Prevotellaceae	Prevotella	uncultured_bacterium
OTU_67510	0	0.57	0	Bacteria	Bacteroidota	Bacteroidia	Bacteroidales	Prevotellaceae	Prevotella	uncultured_rumen_bacterium
OTU_67654	0	0.71	0	Bacteria	Bacteroidota	Bacteroidia	Bacteroidales	Prevotellaceae	Prevotella	uncultured_bacterium
OTU_690	0	4.57	0	Bacteria	Bacteroidota	Bacteroidia	Bacteroidales	Prevotellaceae	Prevotella	uncultured_rumen_bacterium
OTU_70153	0	0	0.25	Bacteria	Bacteroidota	Bacteroidia	Bacteroidales	Prevotellaceae	Prevotella	uncultured_bacterium
OTU_730	0	0	3.58	Bacteria	Bacteroidota	Bacteroidia	Bacteroidales	Prevotellaceae	Prevotella	uncultured_rumen_bacterium
OTU_73503	0	0.29	0	Bacteria	Bacteroidota	Bacteroidia	Bacteroidales	Prevotellaceae	Prevotella
OTU_73520	0	0.57	0	Bacteria	Bacteroidota	Bacteroidia	Bacteroidales	Prevotellaceae	Prevotella	uncultured_bacterium
OTU_74971	0	0.29	0	Bacteria	Bacteroidota	Bacteroidia	Bacteroidales	Prevotellaceae	Prevotella	EU471536_s
OTU_75282	0.1	0	0.08	Bacteria	Bacteroidota	Bacteroidia	Bacteroidales	Prevotellaceae	Prevotella	uncultured_rumen_bacterium
OTU_775	0.3	0.14	0.58	Bacteria	Bacteroidota	Bacteroidia	Bacteroidales	Prevotellaceae	Prevotella	uncultured_rumen_bacterium
OTU_80899	0.1	0.14	0	Bacteria	Bacteroidota	Bacteroidia	Bacteroidales	Prevotellaceae	Prevotella	uncultured_bacterium
OTU_81332	0	0	0.17	Bacteria	Bacteroidota	Bacteroidia	Bacteroidales	Prevotellaceae	Prevotella	uncultured_rumen_bacterium
OTU_82486	0.1	0	0.08	Bacteria	Bacteroidota	Bacteroidia	Bacteroidales	Prevotellaceae	Prevotella	uncultured_rumen_bacterium
OTU_82833	0.1	0.14	0	Bacteria	Bacteroidota	Bacteroidia	Bacteroidales	Prevotellaceae	Prevotella	uncultured_bacterium
OTU_83	8.5	2.86	10.42	Bacteria	Bacteroidota	Bacteroidia	Bacteroidales	Prevotellaceae	Prevotella
OTU_86241	0	0	0.25	Bacteria	Bacteroidota	Bacteroidia	Bacteroidales	Prevotellaceae	Prevotella	uncultured_bacterium
OTU_89138	0	0.29	0	Bacteria	Bacteroidota	Bacteroidia	Bacteroidales	Prevotellaceae	Prevotella	uncultured_bacterium
OTU_8926	0.2	0	0	Bacteria	Bacteroidota	Bacteroidia	Bacteroidales	Prevotellaceae	Prevotella	uncultured_bacterium
OTU_90	1.2	0	6.67	Bacteria	Bacteroidota	Bacteroidia	Bacteroidales	Prevotellaceae	Prevotella	uncultured_rumen_bacterium
OTU_90289	0	0	0.17	Bacteria	Bacteroidota	Bacteroidia	Bacteroidales	Prevotellaceae	Prevotella	uncultured_rumen_bacterium
OTU_94	28.9	1.43	13.17	Bacteria	Bacteroidota	Bacteroidia	Bacteroidales	Prevotellaceae	Prevotella	uncultured_rumen_bacterium
OTU_95521	0.1	0	0.17	Bacteria	Bacteroidota	Bacteroidia	Bacteroidales	Prevotellaceae	Prevotella
OTU_95657	0	0.29	0	Bacteria	Bacteroidota	Bacteroidia	Bacteroidales	Prevotellaceae	Prevotella	uncultured_bacterium
OTU_4356	0	0.43	0	Bacteria	Bacteroidota	Bacteroidia	Bacteroidales	Prevotellaceae	Prevotellaceae_Ga6A1_group	uncultured_bacterium
OTU_21975	0	0	0.17	Bacteria	Bacteroidota	Bacteroidia	Bacteroidales	Prevotellaceae	Prevotellaceae_NK3B31_group	uncultured_bacterium
OTU_1	118.7	437	77.75	Bacteria	Bacteroidota	Bacteroidia	Bacteroidales	Prevotellaceae	Prevotellaceae_UCG-001	uncultured_bacterium
OTU_10286	0.6	0.71	0.58	Bacteria	Bacteroidota	Bacteroidia	Bacteroidales	Prevotellaceae	Prevotellaceae_UCG-001	uncultured_bacterium
OTU_10505	0.2	0.14	0	Bacteria	Bacteroidota	Bacteroidia	Bacteroidales	Prevotellaceae	Prevotellaceae_UCG-001
OTU_105638	0.2	0	0.17	Bacteria	Bacteroidota	Bacteroidia	Bacteroidales	Prevotellaceae	Prevotellaceae_UCG-001	uncultured_bacterium
OTU_10578	0.2	0	0	Bacteria	Bacteroidota	Bacteroidia	Bacteroidales	Prevotellaceae	Prevotellaceae_UCG-001	uncultured_bacterium
OTU_107310	0.2	0	0.08	Bacteria	Bacteroidota	Bacteroidia	Bacteroidales	Prevotellaceae	Prevotellaceae_UCG-001	uncultured_bacterium
OTU_108587	0.2	0.14	0	Bacteria	Bacteroidota	Bacteroidia	Bacteroidales	Prevotellaceae	Prevotellaceae_UCG-001	uncultured_bacterium
OTU_1095	0	0	0.17	Bacteria	Bacteroidota	Bacteroidia	Bacteroidales	Prevotellaceae	Prevotellaceae_UCG-001	uncultured_bacterium
OTU_112928	0.5	0.14	0.08	Bacteria	Bacteroidota	Bacteroidia	Bacteroidales	Prevotellaceae	Prevotellaceae_UCG-001	uncultured_bacterium
OTU_11360	0.2	0	0	Bacteria	Bacteroidota	Bacteroidia	Bacteroidales	Prevotellaceae	Prevotellaceae_UCG-001	uncultured_bacterium
OTU_113647	0.1	0	0.08	Bacteria	Bacteroidota	Bacteroidia	Bacteroidales	Prevotellaceae	Prevotellaceae_UCG-001	uncultured_bacterium
OTU_114536	24.5	74	12.42	Bacteria	Bacteroidota	Bacteroidia	Bacteroidales	Prevotellaceae	Prevotellaceae_UCG-001	uncultured_bacterium
OTU_11503	0.2	0	0	Bacteria	Bacteroidota	Bacteroidia	Bacteroidales	Prevotellaceae	Prevotellaceae_UCG-001	uncultured_bacterium
OTU_115030	0.1	0	0.08	Bacteria	Bacteroidota	Bacteroidia	Bacteroidales	Prevotellaceae	Prevotellaceae_UCG-001	uncultured_bacterium
OTU_11773	0.2	0	0	Bacteria	Bacteroidota	Bacteroidia	Bacteroidales	Prevotellaceae	Prevotellaceae_UCG-001	uncultured_bacterium
OTU_118148	0.4	1.57	0.17	Bacteria	Bacteroidota	Bacteroidia	Bacteroidales	Prevotellaceae	Prevotellaceae_UCG-001	uncultured_bacterium
OTU_119058	0	0.29	0	Bacteria	Bacteroidota	Bacteroidia	Bacteroidales	Prevotellaceae	Prevotellaceae_UCG-001	uncultured_bacterium
OTU_119538	0	0.29	0	Bacteria	Bacteroidota	Bacteroidia	Bacteroidales	Prevotellaceae	Prevotellaceae_UCG-001	uncultured_bacterium
OTU_120827	0.1	0.14	0	Bacteria	Bacteroidota	Bacteroidia	Bacteroidales	Prevotellaceae	Prevotellaceae_UCG-001	uncultured_bacterium
OTU_121089	0	0.29	0	Bacteria	Bacteroidota	Bacteroidia	Bacteroidales	Prevotellaceae	Prevotellaceae_UCG-001	uncultured_bacterium
OTU_126132	0	0.29	0	Bacteria	Bacteroidota	Bacteroidia	Bacteroidales	Prevotellaceae	Prevotellaceae_UCG-001	uncultured_bacterium
OTU_13369	0.3	0	0	Bacteria	Bacteroidota	Bacteroidia	Bacteroidales	Prevotellaceae	Prevotellaceae_UCG-001	uncultured_bacterium
OTU_14073	0.1	0	0.17	Bacteria	Bacteroidota	Bacteroidia	Bacteroidales	Prevotellaceae	Prevotellaceae_UCG-001	uncultured_bacterium
OTU_141	10.2	4.71	2.17	Bacteria	Bacteroidota	Bacteroidia	Bacteroidales	Prevotellaceae	Prevotellaceae_UCG-001	uncultured_bacterium
OTU_14500	0	0.29	0	Bacteria	Bacteroidota	Bacteroidia	Bacteroidales	Prevotellaceae	Prevotellaceae_UCG-001	uncultured_bacterium
OTU_15	62	251.29	41.5	Bacteria	Bacteroidota	Bacteroidia	Bacteroidales	Prevotellaceae	Prevotellaceae_UCG-001	uncultured_bacterium
OTU_1524	0.3	0.43	0.25	Bacteria	Bacteroidota	Bacteroidia	Bacteroidales	Prevotellaceae	Prevotellaceae_UCG-001	uncultured_bacterium
OTU_16333	0.1	0.14	0	Bacteria	Bacteroidota	Bacteroidia	Bacteroidales	Prevotellaceae	Prevotellaceae_UCG-001	uncultured_bacterium
OTU_16391	0.2	0	0	Bacteria	Bacteroidota	Bacteroidia	Bacteroidales	Prevotellaceae	Prevotellaceae_UCG-001	uncultured_bacterium
OTU_16848	0.1	0	0.08	Bacteria	Bacteroidota	Bacteroidia	Bacteroidales	Prevotellaceae	Prevotellaceae_UCG-001	uncultured_bacterium
OTU_16890	0.4	0.29	0.25	Bacteria	Bacteroidota	Bacteroidia	Bacteroidales	Prevotellaceae	Prevotellaceae_UCG-001	uncultured_bacterium
OTU_16986	0.2	0.29	0.08	Bacteria	Bacteroidota	Bacteroidia	Bacteroidales	Prevotellaceae	Prevotellaceae_UCG-001	uncultured_bacterium
OTU_1942	0.2	0.71	0.17	Bacteria	Bacteroidota	Bacteroidia	Bacteroidales	Prevotellaceae	Prevotellaceae_UCG-001	uncultured_bacterium
OTU_19994	0.1	0	0.25	Bacteria	Bacteroidota	Bacteroidia	Bacteroidales	Prevotellaceae	Prevotellaceae_UCG-001	uncultured_bacterium
OTU_20243	0.2	0	0.17	Bacteria	Bacteroidota	Bacteroidia	Bacteroidales	Prevotellaceae	Prevotellaceae_UCG-001	uncultured_bacterium
OTU_21355	0	0.43	0.25	Bacteria	Bacteroidota	Bacteroidia	Bacteroidales	Prevotellaceae	Prevotellaceae_UCG-001	uncultured_bacterium
OTU_22512	0	0.14	0.17	Bacteria	Bacteroidota	Bacteroidia	Bacteroidales	Prevotellaceae	Prevotellaceae_UCG-001	uncultured_bacterium
OTU_22943	0	0.43	0	Bacteria	Bacteroidota	Bacteroidia	Bacteroidales	Prevotellaceae	Prevotellaceae_UCG-001	uncultured_bacterium
OTU_23081	0	0.29	0.08	Bacteria	Bacteroidota	Bacteroidia	Bacteroidales	Prevotellaceae	Prevotellaceae_UCG-001	uncultured_bacterium
OTU_23572	0	0.29	0	Bacteria	Bacteroidota	Bacteroidia	Bacteroidales	Prevotellaceae	Prevotellaceae_UCG-001	uncultured_bacterium
OTU_23623	0	0.29	0	Bacteria	Bacteroidota	Bacteroidia	Bacteroidales	Prevotellaceae	Prevotellaceae_UCG-001
OTU_24140	0.1	0.14	0	Bacteria	Bacteroidota	Bacteroidia	Bacteroidales	Prevotellaceae	Prevotellaceae_UCG-001	uncultured_bacterium
OTU_24238	0	0.29	0	Bacteria	Bacteroidota	Bacteroidia	Bacteroidales	Prevotellaceae	Prevotellaceae_UCG-001	uncultured_bacterium
OTU_247	0	18.43	0	Bacteria	Bacteroidota	Bacteroidia	Bacteroidales	Prevotellaceae	Prevotellaceae_UCG-001	uncultured_bacterium
OTU_25078	0.3	0	0.17	Bacteria	Bacteroidota	Bacteroidia	Bacteroidales	Prevotellaceae	Prevotellaceae_UCG-001	uncultured_bacterium
OTU_281	0	7.43	0.17	Bacteria	Bacteroidota	Bacteroidia	Bacteroidales	Prevotellaceae	Prevotellaceae_UCG-001	uncultured_bacterium
OTU_28860	0	0.43	0	Bacteria	Bacteroidota	Bacteroidia	Bacteroidales	Prevotellaceae	Prevotellaceae_UCG-001	uncultured_bacterium
OTU_28878	0	0.29	0	Bacteria	Bacteroidota	Bacteroidia	Bacteroidales	Prevotellaceae	Prevotellaceae_UCG-001	uncultured_bacterium
OTU_28975	0	0.29	0	Bacteria	Bacteroidota	Bacteroidia	Bacteroidales	Prevotellaceae	Prevotellaceae_UCG-001	uncultured_bacterium
OTU_28982	0	1.57	0	Bacteria	Bacteroidota	Bacteroidia	Bacteroidales	Prevotellaceae	Prevotellaceae_UCG-001	uncultured_bacterium
OTU_29652	0.3	0.29	0.08	Bacteria	Bacteroidota	Bacteroidia	Bacteroidales	Prevotellaceae	Prevotellaceae_UCG-001	uncultured_bacterium
OTU_29700	0.1	0.14	0	Bacteria	Bacteroidota	Bacteroidia	Bacteroidales	Prevotellaceae	Prevotellaceae_UCG-001	uncultured_bacterium
OTU_29752	0	1.14	0	Bacteria	Bacteroidota	Bacteroidia	Bacteroidales	Prevotellaceae	Prevotellaceae_UCG-001	uncultured_bacterium
OTU_30089	0.2	0	0.17	Bacteria	Bacteroidota	Bacteroidia	Bacteroidales	Prevotellaceae	Prevotellaceae_UCG-001	uncultured_bacterium
OTU_30584	0.2	0	0	Bacteria	Bacteroidota	Bacteroidia	Bacteroidales	Prevotellaceae	Prevotellaceae_UCG-001	uncultured_bacterium
OTU_3232	0	0.14	0.17	Bacteria	Bacteroidota	Bacteroidia	Bacteroidales	Prevotellaceae	Prevotellaceae_UCG-001	uncultured_bacterium
OTU_32617	0	0.14	0.08	Bacteria	Bacteroidota	Bacteroidia	Bacteroidales	Prevotellaceae	Prevotellaceae_UCG-001	uncultured_bacterium
OTU_32921	0	1.43	0	Bacteria	Bacteroidota	Bacteroidia	Bacteroidales	Prevotellaceae	Prevotellaceae_UCG-001	uncultured_bacterium
OTU_34418	0.2	0	0	Bacteria	Bacteroidota	Bacteroidia	Bacteroidales	Prevotellaceae	Prevotellaceae_UCG-001	uncultured_bacterium
OTU_3472	0	0	0.17	Bacteria	Bacteroidota	Bacteroidia	Bacteroidales	Prevotellaceae	Prevotellaceae_UCG-001	uncultured_bacterium
OTU_36826	0	0	0.17	Bacteria	Bacteroidota	Bacteroidia	Bacteroidales	Prevotellaceae	Prevotellaceae_UCG-001	uncultured_bacterium
OTU_3692	0	0	0.17	Bacteria	Bacteroidota	Bacteroidia	Bacteroidales	Prevotellaceae	Prevotellaceae_UCG-001	uncultured_bacterium
OTU_38456	0	0	0.17	Bacteria	Bacteroidota	Bacteroidia	Bacteroidales	Prevotellaceae	Prevotellaceae_UCG-001	uncultured_bacterium
OTU_39192	0	0	0.17	Bacteria	Bacteroidota	Bacteroidia	Bacteroidales	Prevotellaceae	Prevotellaceae_UCG-001	uncultured_bacterium
OTU_39358	0	0.43	0.17	Bacteria	Bacteroidota	Bacteroidia	Bacteroidales	Prevotellaceae	Prevotellaceae_UCG-001	uncultured_bacterium
OTU_3963	0.8	0.14	0.33	Bacteria	Bacteroidota	Bacteroidia	Bacteroidales	Prevotellaceae	Prevotellaceae_UCG-001	uncultured_bacterium
OTU_40370	0.1	0.14	0	Bacteria	Bacteroidota	Bacteroidia	Bacteroidales	Prevotellaceae	Prevotellaceae_UCG-001	uncultured_bacterium
OTU_40861	0.2	0.14	0	Bacteria	Bacteroidota	Bacteroidia	Bacteroidales	Prevotellaceae	Prevotellaceae_UCG-001	uncultured_bacterium
OTU_41043	0	0.14	0.08	Bacteria	Bacteroidota	Bacteroidia	Bacteroidales	Prevotellaceae	Prevotellaceae_UCG-001	uncultured_bacterium
OTU_41105	0	0.14	0.08	Bacteria	Bacteroidota	Bacteroidia	Bacteroidales	Prevotellaceae	Prevotellaceae_UCG-001	uncultured_bacterium
OTU_4131	0	0.14	0.25	Bacteria	Bacteroidota	Bacteroidia	Bacteroidales	Prevotellaceae	Prevotellaceae_UCG-001	uncultured_bacterium
OTU_4178	0.1	0.14	0	Bacteria	Bacteroidota	Bacteroidia	Bacteroidales	Prevotellaceae	Prevotellaceae_UCG-001	uncultured_bacterium
OTU_42017	0	0	0.25	Bacteria	Bacteroidota	Bacteroidia	Bacteroidales	Prevotellaceae	Prevotellaceae_UCG-001	uncultured_bacterium
OTU_42418	0	1.57	0	Bacteria	Bacteroidota	Bacteroidia	Bacteroidales	Prevotellaceae	Prevotellaceae_UCG-001
OTU_4271	0	0.43	0	Bacteria	Bacteroidota	Bacteroidia	Bacteroidales	Prevotellaceae	Prevotellaceae_UCG-001	uncultured_bacterium
OTU_42853	0	0.43	0	Bacteria	Bacteroidota	Bacteroidia	Bacteroidales	Prevotellaceae	Prevotellaceae_UCG-001	uncultured_bacterium
OTU_4309	0	0.29	0	Bacteria	Bacteroidota	Bacteroidia	Bacteroidales	Prevotellaceae	Prevotellaceae_UCG-001	uncultured_bacterium
OTU_4406	0	0.29	0	Bacteria	Bacteroidota	Bacteroidia	Bacteroidales	Prevotellaceae	Prevotellaceae_UCG-001	uncultured_bacterium
OTU_44995	0.1	0.14	0	Bacteria	Bacteroidota	Bacteroidia	Bacteroidales	Prevotellaceae	Prevotellaceae_UCG-001	uncultured_bacterium
OTU_45080	0.6	0	0	Bacteria	Bacteroidota	Bacteroidia	Bacteroidales	Prevotellaceae	Prevotellaceae_UCG-001	uncultured_bacterium
OTU_4550	0	0.29	0.08	Bacteria	Bacteroidota	Bacteroidia	Bacteroidales	Prevotellaceae	Prevotellaceae_UCG-001	uncultured_bacterium
OTU_45937	0.1	0	0.17	Bacteria	Bacteroidota	Bacteroidia	Bacteroidales	Prevotellaceae	Prevotellaceae_UCG-001	uncultured_bacterium
OTU_4598	0	17.29	0	Bacteria	Bacteroidota	Bacteroidia	Bacteroidales	Prevotellaceae	Prevotellaceae_UCG-001	uncultured_bacterium
OTU_4686	0.1	0.43	0	Bacteria	Bacteroidota	Bacteroidia	Bacteroidales	Prevotellaceae	Prevotellaceae_UCG-001	uncultured_bacterium
OTU_4687	0	1.43	0	Bacteria	Bacteroidota	Bacteroidia	Bacteroidales	Prevotellaceae	Prevotellaceae_UCG-001	uncultured_bacterium
OTU_46986	0.1	0	0.08	Bacteria	Bacteroidota	Bacteroidia	Bacteroidales	Prevotellaceae	Prevotellaceae_UCG-001	uncultured_bacterium
OTU_4752	0	0.43	0	Bacteria	Bacteroidota	Bacteroidia	Bacteroidales	Prevotellaceae	Prevotellaceae_UCG-001	uncultured_bacterium
OTU_488	2.8	1.57	0	Bacteria	Bacteroidota	Bacteroidia	Bacteroidales	Prevotellaceae	Prevotellaceae_UCG-001	wallaby_gut_metagenome
OTU_48964	0	0.29	0	Bacteria	Bacteroidota	Bacteroidia	Bacteroidales	Prevotellaceae	Prevotellaceae_UCG-001	uncultured_bacterium
OTU_4906	0	0.86	0	Bacteria	Bacteroidota	Bacteroidia	Bacteroidales	Prevotellaceae	Prevotellaceae_UCG-001	uncultured_bacterium
OTU_4956	0	0.29	0	Bacteria	Bacteroidota	Bacteroidia	Bacteroidales	Prevotellaceae	Prevotellaceae_UCG-001	uncultured_bacterium
OTU_497	2.4	1.57	0.08	Bacteria	Bacteroidota	Bacteroidia	Bacteroidales	Prevotellaceae	Prevotellaceae_UCG-001	uncultured_bacterium
OTU_502	0.4	4	0	Bacteria	Bacteroidota	Bacteroidia	Bacteroidales	Prevotellaceae	Prevotellaceae_UCG-001
OTU_50259	0.2	0	0.17	Bacteria	Bacteroidota	Bacteroidia	Bacteroidales	Prevotellaceae	Prevotellaceae_UCG-001	uncultured_bacterium
OTU_5078	0	0.29	0	Bacteria	Bacteroidota	Bacteroidia	Bacteroidales	Prevotellaceae	Prevotellaceae_UCG-001	uncultured_bacterium
OTU_50852	0.1	0.14	0	Bacteria	Bacteroidota	Bacteroidia	Bacteroidales	Prevotellaceae	Prevotellaceae_UCG-001	uncultured_bacterium
OTU_5180	0	1	0.08	Bacteria	Bacteroidota	Bacteroidia	Bacteroidales	Prevotellaceae	Prevotellaceae_UCG-001	uncultured_bacterium
OTU_52521	0	0.14	0.08	Bacteria	Bacteroidota	Bacteroidia	Bacteroidales	Prevotellaceae	Prevotellaceae_UCG-001	uncultured_bacterium
OTU_52668	0	0.14	0.08	Bacteria	Bacteroidota	Bacteroidia	Bacteroidales	Prevotellaceae	Prevotellaceae_UCG-001	uncultured_bacterium
OTU_539	0	0	1.08	Bacteria	Bacteroidota	Bacteroidia	Bacteroidales	Prevotellaceae	Prevotellaceae_UCG-001	uncultured_rumen_bacterium
OTU_5404	0	0.71	0	Bacteria	Bacteroidota	Bacteroidia	Bacteroidales	Prevotellaceae	Prevotellaceae_UCG-001	uncultured_bacterium
OTU_5491	1.5	0.86	0.33	Bacteria	Bacteroidota	Bacteroidia	Bacteroidales	Prevotellaceae	Prevotellaceae_UCG-001	uncultured_bacterium
OTU_556	0	7.86	0	Bacteria	Bacteroidota	Bacteroidia	Bacteroidales	Prevotellaceae	Prevotellaceae_UCG-001	uncultured_bacterium
OTU_56201	0	0.14	0.08	Bacteria	Bacteroidota	Bacteroidia	Bacteroidales	Prevotellaceae	Prevotellaceae_UCG-001	uncultured_bacterium
OTU_5623	0	0.29	0	Bacteria	Bacteroidota	Bacteroidia	Bacteroidales	Prevotellaceae	Prevotellaceae_UCG-001	uncultured_bacterium
OTU_56853	0	0.29	0	Bacteria	Bacteroidota	Bacteroidia	Bacteroidales	Prevotellaceae	Prevotellaceae_UCG-001	uncultured_bacterium
OTU_57229	0.2	0	0	Bacteria	Bacteroidota	Bacteroidia	Bacteroidales	Prevotellaceae	Prevotellaceae_UCG-001	uncultured_rumen_bacterium
OTU_57802	0	0.71	0	Bacteria	Bacteroidota	Bacteroidia	Bacteroidales	Prevotellaceae	Prevotellaceae_UCG-001	uncultured_bacterium
OTU_5818	0	0.71	0	Bacteria	Bacteroidota	Bacteroidia	Bacteroidales	Prevotellaceae	Prevotellaceae_UCG-001	uncultured_bacterium
OTU_59532	0	0.57	0	Bacteria	Bacteroidota	Bacteroidia	Bacteroidales	Prevotellaceae	Prevotellaceae_UCG-001	uncultured_bacterium
OTU_5956	0.1	0.29	0.08	Bacteria	Bacteroidota	Bacteroidia	Bacteroidales	Prevotellaceae	Prevotellaceae_UCG-001	uncultured_bacterium
OTU_59648	0	0.86	0	Bacteria	Bacteroidota	Bacteroidia	Bacteroidales	Prevotellaceae	Prevotellaceae_UCG-001	uncultured_bacterium
OTU_60333	0.1	0	0.25	Bacteria	Bacteroidota	Bacteroidia	Bacteroidales	Prevotellaceae	Prevotellaceae_UCG-001	uncultured_bacterium
OTU_6140	0	0.43	0.17	Bacteria	Bacteroidota	Bacteroidia	Bacteroidales	Prevotellaceae	Prevotellaceae_UCG-001	uncultured_bacterium
OTU_6176	0	0.14	0.08	Bacteria	Bacteroidota	Bacteroidia	Bacteroidales	Prevotellaceae	Prevotellaceae_UCG-001	uncultured_bacterium
OTU_62256	0.2	0	0	Bacteria	Bacteroidota	Bacteroidia	Bacteroidales	Prevotellaceae	Prevotellaceae_UCG-001	uncultured_bacterium
OTU_6267	0.1	0.71	0	Bacteria	Bacteroidota	Bacteroidia	Bacteroidales	Prevotellaceae	Prevotellaceae_UCG-001	uncultured_bacterium
OTU_62808	0.2	0	0	Bacteria	Bacteroidota	Bacteroidia	Bacteroidales	Prevotellaceae	Prevotellaceae_UCG-001	uncultured_bacterium
OTU_63344	0.4	0	0	Bacteria	Bacteroidota	Bacteroidia	Bacteroidales	Prevotellaceae	Prevotellaceae_UCG-001	uncultured_bacterium
OTU_63930	0.1	0	0.08	Bacteria	Bacteroidota	Bacteroidia	Bacteroidales	Prevotellaceae	Prevotellaceae_UCG-001	uncultured_bacterium
OTU_64337	0	2.57	0	Bacteria	Bacteroidota	Bacteroidia	Bacteroidales	Prevotellaceae	Prevotellaceae_UCG-001	uncultured_bacterium
OTU_65014	0	0.29	0	Bacteria	Bacteroidota	Bacteroidia	Bacteroidales	Prevotellaceae	Prevotellaceae_UCG-001
OTU_6562	0	0.29	0.08	Bacteria	Bacteroidota	Bacteroidia	Bacteroidales	Prevotellaceae	Prevotellaceae_UCG-001	uncultured_bacterium
OTU_65662	0	0	0.17	Bacteria	Bacteroidota	Bacteroidia	Bacteroidales	Prevotellaceae	Prevotellaceae_UCG-001	uncultured_bacterium
OTU_66708	0.1	0.14	0	Bacteria	Bacteroidota	Bacteroidia	Bacteroidales	Prevotellaceae	Prevotellaceae_UCG-001	uncultured_bacterium
OTU_698	1.4	4	0	Bacteria	Bacteroidota	Bacteroidia	Bacteroidales	Prevotellaceae	Prevotellaceae_UCG-001	uncultured_bacterium
OTU_72101	0	0.29	0	Bacteria	Bacteroidota	Bacteroidia	Bacteroidales	Prevotellaceae	Prevotellaceae_UCG-001	uncultured_bacterium
OTU_72127	0	0.29	0.08	Bacteria	Bacteroidota	Bacteroidia	Bacteroidales	Prevotellaceae	Prevotellaceae_UCG-001	uncultured_bacterium
OTU_72321	0	0.29	0	Bacteria	Bacteroidota	Bacteroidia	Bacteroidales	Prevotellaceae	Prevotellaceae_UCG-001	uncultured_bacterium
OTU_72551	0	0.29	0	Bacteria	Bacteroidota	Bacteroidia	Bacteroidales	Prevotellaceae	Prevotellaceae_UCG-001	uncultured_rumen_bacterium
OTU_73080	0	0.29	0	Bacteria	Bacteroidota	Bacteroidia	Bacteroidales	Prevotellaceae	Prevotellaceae_UCG-001	uncultured_bacterium
OTU_73157	0.1	0.71	0	Bacteria	Bacteroidota	Bacteroidia	Bacteroidales	Prevotellaceae	Prevotellaceae_UCG-001	uncultured_bacterium
OTU_73177	0	0.29	0	Bacteria	Bacteroidota	Bacteroidia	Bacteroidales	Prevotellaceae	Prevotellaceae_UCG-001
OTU_73179	0	0.29	0	Bacteria	Bacteroidota	Bacteroidia	Bacteroidales	Prevotellaceae	Prevotellaceae_UCG-001	uncultured_bacterium
OTU_73428	0	0.43	0	Bacteria	Bacteroidota	Bacteroidia	Bacteroidales	Prevotellaceae	Prevotellaceae_UCG-001	uncultured_bacterium
OTU_73559	0.1	0.43	0	Bacteria	Bacteroidota	Bacteroidia	Bacteroidales	Prevotellaceae	Prevotellaceae_UCG-001	uncultured_bacterium
OTU_73615	0	0.29	0	Bacteria	Bacteroidota	Bacteroidia	Bacteroidales	Prevotellaceae	Prevotellaceae_UCG-001	uncultured_bacterium
OTU_75613	0.2	0	0	Bacteria	Bacteroidota	Bacteroidia	Bacteroidales	Prevotellaceae	Prevotellaceae_UCG-001	uncultured_bacterium
OTU_75698	0.2	0	0	Bacteria	Bacteroidota	Bacteroidia	Bacteroidales	Prevotellaceae	Prevotellaceae_UCG-001
OTU_761	10.8	6.14	2.17	Bacteria	Bacteroidota	Bacteroidia	Bacteroidales	Prevotellaceae	Prevotellaceae_UCG-001	uncultured_bacterium
OTU_764	0	15.71	0	Bacteria	Bacteroidota	Bacteroidia	Bacteroidales	Prevotellaceae	Prevotellaceae_UCG-001	wallaby_gut_metagenome
OTU_76630	0.2	0	0	Bacteria	Bacteroidota	Bacteroidia	Bacteroidales	Prevotellaceae	Prevotellaceae_UCG-001	uncultured_bacterium
OTU_7798	0	0.14	0.17	Bacteria	Bacteroidota	Bacteroidia	Bacteroidales	Prevotellaceae	Prevotellaceae_UCG-001	uncultured_bacterium
OTU_7823	0	0.14	0.25	Bacteria	Bacteroidota	Bacteroidia	Bacteroidales	Prevotellaceae	Prevotellaceae_UCG-001	uncultured_bacterium
OTU_78254	0.1	0.14	0	Bacteria	Bacteroidota	Bacteroidia	Bacteroidales	Prevotellaceae	Prevotellaceae_UCG-001	uncultured_bacterium
OTU_78324	0.2	0	0	Bacteria	Bacteroidota	Bacteroidia	Bacteroidales	Prevotellaceae	Prevotellaceae_UCG-001	uncultured_bacterium
OTU_78813	0	0.43	0	Bacteria	Bacteroidota	Bacteroidia	Bacteroidales	Prevotellaceae	Prevotellaceae_UCG-001
OTU_81604	0.1	0.29	0.25	Bacteria	Bacteroidota	Bacteroidia	Bacteroidales	Prevotellaceae	Prevotellaceae_UCG-001	uncultured_bacterium
OTU_8193	0	0	0.25	Bacteria	Bacteroidota	Bacteroidia	Bacteroidales	Prevotellaceae	Prevotellaceae_UCG-001	uncultured_bacterium
OTU_82734	0.2	0	0	Bacteria	Bacteroidota	Bacteroidia	Bacteroidales	Prevotellaceae	Prevotellaceae_UCG-001	uncultured_bacterium
OTU_8322	0.1	0	0.08	Bacteria	Bacteroidota	Bacteroidia	Bacteroidales	Prevotellaceae	Prevotellaceae_UCG-001	uncultured_bacterium
OTU_8635	1.9	3.71	0	Bacteria	Bacteroidota	Bacteroidia	Bacteroidales	Prevotellaceae	Prevotellaceae_UCG-001	uncultured_bacterium
OTU_87067	0	0	0.25	Bacteria	Bacteroidota	Bacteroidia	Bacteroidales	Prevotellaceae	Prevotellaceae_UCG-001	uncultured_bacterium
OTU_8876	0.5	0	0	Bacteria	Bacteroidota	Bacteroidia	Bacteroidales	Prevotellaceae	Prevotellaceae_UCG-001	uncultured_bacterium
OTU_89134	0	0.29	0	Bacteria	Bacteroidota	Bacteroidia	Bacteroidales	Prevotellaceae	Prevotellaceae_UCG-001	uncultured_bacterium
OTU_89377	0	0.86	0	Bacteria	Bacteroidota	Bacteroidia	Bacteroidales	Prevotellaceae	Prevotellaceae_UCG-001	uncultured_bacterium
OTU_90649	0	0.43	0	Bacteria	Bacteroidota	Bacteroidia	Bacteroidales	Prevotellaceae	Prevotellaceae_UCG-001	uncultured_bacterium
OTU_91133	0	0.57	0	Bacteria	Bacteroidota	Bacteroidia	Bacteroidales	Prevotellaceae	Prevotellaceae_UCG-001
OTU_92019	0.3	0.29	0	Bacteria	Bacteroidota	Bacteroidia	Bacteroidales	Prevotellaceae	Prevotellaceae_UCG-001	uncultured_bacterium
OTU_93212	0.2	0	0.08	Bacteria	Bacteroidota	Bacteroidia	Bacteroidales	Prevotellaceae	Prevotellaceae_UCG-001	uncultured_bacterium
OTU_96275	0	0.57	0	Bacteria	Bacteroidota	Bacteroidia	Bacteroidales	Prevotellaceae	Prevotellaceae_UCG-001
OTU_101784	0	0.43	0.25	Bacteria	Bacteroidota	Bacteroidia	Bacteroidales	Prevotellaceae	Prevotellaceae_UCG-003	uncultured_rumen_bacterium
OTU_111091	0	0.29	0	Bacteria	Bacteroidota	Bacteroidia	Bacteroidales	Prevotellaceae	Prevotellaceae_UCG-003	uncultured_rumen_bacterium
OTU_117048	0	0	0.17	Bacteria	Bacteroidota	Bacteroidia	Bacteroidales	Prevotellaceae	Prevotellaceae_UCG-003	uncultured_bacterium
OTU_14024	0	0	1.25	Bacteria	Bacteroidota	Bacteroidia	Bacteroidales	Prevotellaceae	Prevotellaceae_UCG-003	uncultured_rumen_bacterium
OTU_143	3	3.86	12.25	Bacteria	Bacteroidota	Bacteroidia	Bacteroidales	Prevotellaceae	Prevotellaceae_UCG-003	uncultured_rumen_bacterium
OTU_14465	0	0.29	0	Bacteria	Bacteroidota	Bacteroidia	Bacteroidales	Prevotellaceae	Prevotellaceae_UCG-003	uncultured_rumen_bacterium
OTU_14701	0	0.29	0	Bacteria	Bacteroidota	Bacteroidia	Bacteroidales	Prevotellaceae	Prevotellaceae_UCG-003	uncultured_rumen_bacterium
OTU_148	8.9	1.57	2.25	Bacteria	Bacteroidota	Bacteroidia	Bacteroidales	Prevotellaceae	Prevotellaceae_UCG-003	uncultured_rumen_bacterium
OTU_155	0.1	6	1.17	Bacteria	Bacteroidota	Bacteroidia	Bacteroidales	Prevotellaceae	Prevotellaceae_UCG-003	uncultured_bacterium
OTU_17135	0	0.86	0	Bacteria	Bacteroidota	Bacteroidia	Bacteroidales	Prevotellaceae	Prevotellaceae_UCG-003	uncultured_rumen_bacterium
OTU_20824	0.2	0.29	0.08	Bacteria	Bacteroidota	Bacteroidia	Bacteroidales	Prevotellaceae	Prevotellaceae_UCG-003	uncultured_rumen_bacterium
OTU_211	1	4	1.25	Bacteria	Bacteroidota	Bacteroidia	Bacteroidales	Prevotellaceae	Prevotellaceae_UCG-003	uncultured_rumen_bacterium
OTU_2527	0.7	3.14	1.92	Bacteria	Bacteroidota	Bacteroidia	Bacteroidales	Prevotellaceae	Prevotellaceae_UCG-003	uncultured_bacterium
OTU_311	8.3	0.14	1.92	Bacteria	Bacteroidota	Bacteroidia	Bacteroidales	Prevotellaceae	Prevotellaceae_UCG-003	uncultured_rumen_bacterium
OTU_32144	0.1	0.29	0.17	Bacteria	Bacteroidota	Bacteroidia	Bacteroidales	Prevotellaceae	Prevotellaceae_UCG-003	uncultured_bacterium
OTU_32786	0	0.14	0.08	Bacteria	Bacteroidota	Bacteroidia	Bacteroidales	Prevotellaceae	Prevotellaceae_UCG-003	uncultured_rumen_bacterium
OTU_32802	0	0.29	0	Bacteria	Bacteroidota	Bacteroidia	Bacteroidales	Prevotellaceae	Prevotellaceae_UCG-003	uncultured_rumen_bacterium
OTU_32918	0	0.43	0	Bacteria	Bacteroidota	Bacteroidia	Bacteroidales	Prevotellaceae	Prevotellaceae_UCG-003	uncultured_rumen_bacterium
OTU_32997	0	0.14	0.08	Bacteria	Bacteroidota	Bacteroidia	Bacteroidales	Prevotellaceae	Prevotellaceae_UCG-003	uncultured_rumen_bacterium
OTU_3350	0	0	3.83	Bacteria	Bacteroidota	Bacteroidia	Bacteroidales	Prevotellaceae	Prevotellaceae_UCG-003	uncultured_rumen_bacterium
OTU_35324	0.2	0	0.17	Bacteria	Bacteroidota	Bacteroidia	Bacteroidales	Prevotellaceae	Prevotellaceae_UCG-003	uncultured_rumen_bacterium
OTU_42146	0	0.14	0.17	Bacteria	Bacteroidota	Bacteroidia	Bacteroidales	Prevotellaceae	Prevotellaceae_UCG-003	uncultured_rumen_bacterium
OTU_42552	0.1	0.14	0	Bacteria	Bacteroidota	Bacteroidia	Bacteroidales	Prevotellaceae	Prevotellaceae_UCG-003	uncultured_rumen_bacterium
OTU_465	0	0.14	0.33	Bacteria	Bacteroidota	Bacteroidia	Bacteroidales	Prevotellaceae	Prevotellaceae_UCG-003	uncultured_rumen_bacterium
OTU_48819	0	0.43	0.17	Bacteria	Bacteroidota	Bacteroidia	Bacteroidales	Prevotellaceae	Prevotellaceae_UCG-003	uncultured_rumen_bacterium
OTU_49694	0	0	0.17	Bacteria	Bacteroidota	Bacteroidia	Bacteroidales	Prevotellaceae	Prevotellaceae_UCG-003	uncultured_rumen_bacterium
OTU_529	2	3.57	12.42	Bacteria	Bacteroidota	Bacteroidia	Bacteroidales	Prevotellaceae	Prevotellaceae_UCG-003	uncultured_rumen_bacterium
OTU_561	0	0	2.67	Bacteria	Bacteroidota	Bacteroidia	Bacteroidales	Prevotellaceae	Prevotellaceae_UCG-003	uncultured_rumen_bacterium
OTU_65513	0	0.29	0.17	Bacteria	Bacteroidota	Bacteroidia	Bacteroidales	Prevotellaceae	Prevotellaceae_UCG-003	uncultured_rumen_bacterium
OTU_709	0	0	1.58	Bacteria	Bacteroidota	Bacteroidia	Bacteroidales	Prevotellaceae	Prevotellaceae_UCG-003	uncultured_rumen_bacterium
OTU_71054	0.1	0	0.17	Bacteria	Bacteroidota	Bacteroidia	Bacteroidales	Prevotellaceae	Prevotellaceae_UCG-003	uncultured_bacterium
OTU_723	0.8	4	1	Bacteria	Bacteroidota	Bacteroidia	Bacteroidales	Prevotellaceae	Prevotellaceae_UCG-003	uncultured_rumen_bacterium
OTU_74557	0	0.14	0.17	Bacteria	Bacteroidota	Bacteroidia	Bacteroidales	Prevotellaceae	Prevotellaceae_UCG-003	uncultured_rumen_bacterium
OTU_75514	0	0	0.17	Bacteria	Bacteroidota	Bacteroidia	Bacteroidales	Prevotellaceae	Prevotellaceae_UCG-003	uncultured_rumen_bacterium
OTU_8360	0	0	0.17	Bacteria	Bacteroidota	Bacteroidia	Bacteroidales	Prevotellaceae	Prevotellaceae_UCG-003	uncultured_rumen_bacterium
OTU_96068	0	0.86	0	Bacteria	Bacteroidota	Bacteroidia	Bacteroidales	Prevotellaceae	Prevotellaceae_UCG-003	uncultured_rumen_bacterium
OTU_99089	0.1	0.29	0	Bacteria	Bacteroidota	Bacteroidia	Bacteroidales	Prevotellaceae	Prevotellaceae_UCG-003	uncultured_rumen_bacterium
OTU_14309	0	0.29	0.42	Bacteria	Bacteroidota	Bacteroidia	Bacteroidales	Prevotellaceae	Prevotellaceae_UCG-004	uncultured_bacterium
OTU_15583	0.4	0.29	0.58	Bacteria	Bacteroidota	Bacteroidia	Bacteroidales	Prevotellaceae	Prevotellaceae_UCG-004	uncultured_bacterium
OTU_17619	0	0.14	0.08	Bacteria	Bacteroidota	Bacteroidia	Bacteroidales	Prevotellaceae	Prevotellaceae_UCG-004	uncultured_bacterium
OTU_18150	0.9	0.43	0.25	Bacteria	Bacteroidota	Bacteroidia	Bacteroidales	Prevotellaceae	Prevotellaceae_UCG-004	uncultured_bacterium
OTU_21922	0	0	0.25	Bacteria	Bacteroidota	Bacteroidia	Bacteroidales	Prevotellaceae	Prevotellaceae_UCG-004	uncultured_bacterium
OTU_232	1.8	1.29	10.25	Bacteria	Bacteroidota	Bacteroidia	Bacteroidales	Prevotellaceae	Prevotellaceae_UCG-004	uncultured_bacterium
OTU_25244	0	0	0.17	Bacteria	Bacteroidota	Bacteroidia	Bacteroidales	Prevotellaceae	Prevotellaceae_UCG-004	uncultured_bacterium
OTU_38275	0	0	0.17	Bacteria	Bacteroidota	Bacteroidia	Bacteroidales	Prevotellaceae	Prevotellaceae_UCG-004	uncultured_bacterium
OTU_40	1.4	1.14	9.92	Bacteria	Bacteroidota	Bacteroidia	Bacteroidales	Prevotellaceae	Prevotellaceae_UCG-004	uncultured_bacterium
OTU_469	0	1.57	0.58	Bacteria	Bacteroidota	Bacteroidia	Bacteroidales	Prevotellaceae	Prevotellaceae_UCG-004	uncultured_bacterium
OTU_47186	0.2	0	0.25	Bacteria	Bacteroidota	Bacteroidia	Bacteroidales	Prevotellaceae	Prevotellaceae_UCG-004	uncultured_bacterium
OTU_14150	0	0.14	0.08	Bacteria	Firmicutes	Clostridia	Lachnospirales	Lachnospiraceae	Pseudobutyrivibrio	CP043028_s
OTU_16356	0.6	0.14	0.33	Bacteria	Firmicutes	Clostridia	Lachnospirales	Lachnospiraceae	Pseudobutyrivibrio	FMUY_s
OTU_21099	0	0	0.17	Bacteria	Firmicutes	Clostridia	Lachnospirales	Lachnospiraceae	Pseudobutyrivibrio	CP043028_s
OTU_29294	0	0.29	0	Bacteria	Firmicutes	Clostridia	Lachnospirales	Lachnospiraceae	Pseudobutyrivibrio	FMUY_s
OTU_42683	0	0.43	0	Bacteria	Firmicutes	Clostridia	Lachnospirales	Lachnospiraceae	Pseudobutyrivibrio	CP043028_s
OTU_48042	0	0.57	0.17	Bacteria	Firmicutes	Clostridia	Lachnospirales	Lachnospiraceae	Pseudobutyrivibrio	Pseudobutyrivibrio ruminis
OTU_5031	0	0.86	0.17	Bacteria	Firmicutes	Clostridia	Lachnospirales	Lachnospiraceae	Pseudobutyrivibrio	CP043028_s
OTU_58090	0	0.14	0.33	Bacteria	Firmicutes	Clostridia	Lachnospirales	Lachnospiraceae	Pseudobutyrivibrio	AY442825_s
OTU_724	1.5	1.86	1.42	Bacteria	Firmicutes	Clostridia	Lachnospirales	Lachnospiraceae	Pseudobutyrivibrio	Pseudobutyrivibrio ruminis
OTU_97002	0	0	0.17	Bacteria	Firmicutes	Clostridia	Lachnospirales	Lachnospiraceae	Pseudobutyrivibrio	FMUY_s
OTU_5336	0	0.29	0	Bacteria	Actinobacteriota	Actinobacteria	Bifidobacteriales	Bifidobacteriaceae	Pseudoscardovia	Pseudoscardovia suis
OTU_378	0.1	1.57	1.5	Bacteria	Firmicutes	Clostridia	Oscillospirales	Ruminococcaceae	Pygmaiobacter	uncultured_bacterium
OTU_7431	0	0.43	1.33	Bacteria	Firmicutes	Clostridia	Oscillospirales	Ruminococcaceae	Pygmaiobacter	uncultured_bacterium
OTU_15885	0.3	0	0	Bacteria	Synergistota	Synergistia	Synergistales	Synergistaceae	Pyramidobacter	uncultured_bacterium
OTU_43611	0.1	0	0.08	Bacteria	Firmicutes	Negativicutes	Veillonellales-Selenomonadales	Selenomonadaceae	Quinella	uncultured_bacterium
OTU_720	1.6	0.71	0.83	Bacteria	Firmicutes	Negativicutes	Veillonellales-Selenomonadales	Selenomonadaceae	Quinella	uncultured_bacterium
OTU_7414	1.6	1.43	1	Bacteria	Firmicutes	Negativicutes	Veillonellales-Selenomonadales	Selenomonadaceae	Quinella	uncultured_bacterium
OTU_1013	0.1	0.29	0.25	Bacteria	Actinobacteriota	Coriobacteriia	Coriobacteriales	Coriobacteriales_Incertae_Sedis	Raoultibacter	AB192131_s
OTU_14068	0	0	0.25	Bacteria	Actinobacteriota	Coriobacteriia	Coriobacteriales	Coriobacteriales_Incertae_Sedis	Raoultibacter
OTU_19419	0	0	0.17	Bacteria	Actinobacteriota	Coriobacteriia	Coriobacteriales	Coriobacteriales_Incertae_Sedis	Raoultibacter
OTU_732	0.4	0.29	0.42	Bacteria	Actinobacteriota	Coriobacteriia	Coriobacteriales	Coriobacteriales_Incertae_Sedis	Raoultibacter
OTU_100285	0	0	0.17	Bacteria	Bacteroidota	Bacteroidia	Bacteroidales	Rikenellaceae	Rikenellaceae_RC9_gut_group	EU842171_s
OTU_100324	0.1	0	0.08	Bacteria	Bacteroidota	Bacteroidia	Bacteroidales	Rikenellaceae	Rikenellaceae_RC9_gut_group	EU771109_s
OTU_100564	0.4	0	0.08	Bacteria	Bacteroidota	Bacteroidia	Bacteroidales	Rikenellaceae	Rikenellaceae_RC9_gut_group	uncultured_bacterium
OTU_1006	1.7	0.86	1.17	Bacteria	Bacteroidota	Bacteroidia	Bacteroidales	Rikenellaceae	Rikenellaceae_RC9_gut_group	uncultured_bacterium
OTU_10093	0.4	0.14	0.08	Bacteria	Bacteroidota	Bacteroidia	Bacteroidales	Rikenellaceae	Rikenellaceae_RC9_gut_group	uncultured_bacterium
OTU_101048	0	0.14	0.08	Bacteria	Bacteroidota	Bacteroidia	Bacteroidales	Rikenellaceae	Rikenellaceae_RC9_gut_group	uncultured_bacterium
OTU_101056	0.7	0.29	2.17	Bacteria	Bacteroidota	Bacteroidia	Bacteroidales	Rikenellaceae	Rikenellaceae_RC9_gut_group	uncultured_rumen_bacterium
OTU_101349	0.1	0.29	0.17	Bacteria	Bacteroidota	Bacteroidia	Bacteroidales	Rikenellaceae	Rikenellaceae_RC9_gut_group	uncultured_bacterium
OTU_10200	0.1	0	0.08	Bacteria	Bacteroidota	Bacteroidia	Bacteroidales	Rikenellaceae	Rikenellaceae_RC9_gut_group	uncultured_bacterium
OTU_10214	0.4	0	0	Bacteria	Bacteroidota	Bacteroidia	Bacteroidales	Rikenellaceae	Rikenellaceae_RC9_gut_group
OTU_10307	0.1	0.14	0	Bacteria	Bacteroidota	Bacteroidia	Bacteroidales	Rikenellaceae	Rikenellaceae_RC9_gut_group	uncultured_bacterium
OTU_103875	0.1	0.43	0.08	Bacteria	Bacteroidota	Bacteroidia	Bacteroidales	Rikenellaceae	Rikenellaceae_RC9_gut_group	uncultured_bacterium
OTU_104436	0	0.43	0.25	Bacteria	Bacteroidota	Bacteroidia	Bacteroidales	Rikenellaceae	Rikenellaceae_RC9_gut_group	uncultured_bacterium
OTU_104679	0	0.14	0.08	Bacteria	Bacteroidota	Bacteroidia	Bacteroidales	Rikenellaceae	Rikenellaceae_RC9_gut_group	uncultured_bacterium
OTU_104770	0	0.29	0	Bacteria	Bacteroidota	Bacteroidia	Bacteroidales	Rikenellaceae	Rikenellaceae_RC9_gut_group	uncultured_rumen_bacterium
OTU_105014	0	0.14	0.08	Bacteria	Bacteroidota	Bacteroidia	Bacteroidales	Rikenellaceae	Rikenellaceae_RC9_gut_group	uncultured_rumen_bacterium
OTU_105944	0	0.29	0	Bacteria	Bacteroidota	Bacteroidia	Bacteroidales	Rikenellaceae	Rikenellaceae_RC9_gut_group	uncultured_bacterium
OTU_106876	0.2	0	0	Bacteria	Bacteroidota	Bacteroidia	Bacteroidales	Rikenellaceae	Rikenellaceae_RC9_gut_group
OTU_1070	0.1	0.14	0.08	Bacteria	Bacteroidota	Bacteroidia	Bacteroidales	Rikenellaceae	Rikenellaceae_RC9_gut_group	uncultured_bacterium
OTU_107130	0.1	0	0.08	Bacteria	Bacteroidota	Bacteroidia	Bacteroidales	Rikenellaceae	Rikenellaceae_RC9_gut_group	uncultured_bacterium
OTU_108137	0.1	0.14	0	Bacteria	Bacteroidota	Bacteroidia	Bacteroidales	Rikenellaceae	Rikenellaceae_RC9_gut_group	uncultured_bacterium
OTU_1084	0	0	0.42	Bacteria	Bacteroidota	Bacteroidia	Bacteroidales	Rikenellaceae	Rikenellaceae_RC9_gut_group	uncultured_rumen_bacterium
OTU_108401	0.2	0	0	Bacteria	Bacteroidota	Bacteroidia	Bacteroidales	Rikenellaceae	Rikenellaceae_RC9_gut_group	uncultured_bacterium
OTU_109517	0	0.14	0.08	Bacteria	Bacteroidota	Bacteroidia	Bacteroidales	Rikenellaceae	Rikenellaceae_RC9_gut_group	uncultured_rumen_bacterium
OTU_1096	0	0	0.17	Bacteria	Bacteroidota	Bacteroidia	Bacteroidales	Rikenellaceae	Rikenellaceae_RC9_gut_group	uncultured_rumen_bacterium
OTU_109990	0.1	0	0.08	Bacteria	Bacteroidota	Bacteroidia	Bacteroidales	Rikenellaceae	Rikenellaceae_RC9_gut_group	uncultured_rumen_bacterium
OTU_11000	0.2	0	0	Bacteria	Bacteroidota	Bacteroidia	Bacteroidales	Rikenellaceae	Rikenellaceae_RC9_gut_group	uncultured_bacterium
OTU_111324	0	0.29	0	Bacteria	Bacteroidota	Bacteroidia	Bacteroidales	Rikenellaceae	Rikenellaceae_RC9_gut_group	uncultured_rumen_bacterium
OTU_111556	0	0.29	0.08	Bacteria	Bacteroidota	Bacteroidia	Bacteroidales	Rikenellaceae	Rikenellaceae_RC9_gut_group	uncultured_rumen_bacterium
OTU_111857	0	0	0.17	Bacteria	Bacteroidota	Bacteroidia	Bacteroidales	Rikenellaceae	Rikenellaceae_RC9_gut_group	uncultured_bacterium
OTU_112502	0	0.14	0.08	Bacteria	Bacteroidota	Bacteroidia	Bacteroidales	Rikenellaceae	Rikenellaceae_RC9_gut_group	uncultured_bacterium
OTU_112940	0.1	0.14	0	Bacteria	Bacteroidota	Bacteroidia	Bacteroidales	Rikenellaceae	Rikenellaceae_RC9_gut_group	uncultured_bacterium
OTU_114	3.7	1.71	10.83	Bacteria	Bacteroidota	Bacteroidia	Bacteroidales	Rikenellaceae	Rikenellaceae_RC9_gut_group	uncultured_bacterium
OTU_11445	0.3	0	0.17	Bacteria	Bacteroidota	Bacteroidia	Bacteroidales	Rikenellaceae	Rikenellaceae_RC9_gut_group	uncultured_rumen_bacterium
OTU_114836	0.2	0	0	Bacteria	Bacteroidota	Bacteroidia	Bacteroidales	Rikenellaceae	Rikenellaceae_RC9_gut_group	uncultured_rumen_bacterium
OTU_115769	0	0	0.17	Bacteria	Bacteroidota	Bacteroidia	Bacteroidales	Rikenellaceae	Rikenellaceae_RC9_gut_group	uncultured_rumen_bacterium
OTU_116025	0	0	0.17	Bacteria	Bacteroidota	Bacteroidia	Bacteroidales	Rikenellaceae	Rikenellaceae_RC9_gut_group	uncultured_bacterium
OTU_116671	0	0	0.17	Bacteria	Bacteroidota	Bacteroidia	Bacteroidales	Rikenellaceae	Rikenellaceae_RC9_gut_group	uncultured_rumen_bacterium
OTU_116937	0.1	0	0.17	Bacteria	Bacteroidota	Bacteroidia	Bacteroidales	Rikenellaceae	Rikenellaceae_RC9_gut_group	uncultured_bacterium
OTU_117413	0	0	0.17	Bacteria	Bacteroidota	Bacteroidia	Bacteroidales	Rikenellaceae	Rikenellaceae_RC9_gut_group	uncultured_bacterium
OTU_118089	0	0.14	0.08	Bacteria	Bacteroidota	Bacteroidia	Bacteroidales	Rikenellaceae	Rikenellaceae_RC9_gut_group	uncultured_bacterium
OTU_1183	0.2	0	1.08	Bacteria	Bacteroidota	Bacteroidia	Bacteroidales	Rikenellaceae	Rikenellaceae_RC9_gut_group	uncultured_bacterium
OTU_120128	0	0	0.17	Bacteria	Bacteroidota	Bacteroidia	Bacteroidales	Rikenellaceae	Rikenellaceae_RC9_gut_group	uncultured_bacterium
OTU_12013	0.9	1	0.5	Bacteria	Bacteroidota	Bacteroidia	Bacteroidales	Rikenellaceae	Rikenellaceae_RC9_gut_group	uncultured_bacterium
OTU_12073	3.1	1.14	2.25	Bacteria	Bacteroidota	Bacteroidia	Bacteroidales	Rikenellaceae	Rikenellaceae_RC9_gut_group	uncultured_bacterium
OTU_121	5.5	1.43	2.58	Bacteria	Bacteroidota	Bacteroidia	Bacteroidales	Rikenellaceae	Rikenellaceae_RC9_gut_group	uncultured_bacterium
OTU_121078	0.1	0.14	0	Bacteria	Bacteroidota	Bacteroidia	Bacteroidales	Rikenellaceae	Rikenellaceae_RC9_gut_group	uncultured_bacterium
OTU_121325	0	0	0.17	Bacteria	Bacteroidota	Bacteroidia	Bacteroidales	Rikenellaceae	Rikenellaceae_RC9_gut_group	uncultured_bacterium
OTU_12144	0.2	0	0	Bacteria	Bacteroidota	Bacteroidia	Bacteroidales	Rikenellaceae	Rikenellaceae_RC9_gut_group	uncultured_rumen_bacterium
OTU_1219	0.1	0	0.08	Bacteria	Bacteroidota	Bacteroidia	Bacteroidales	Rikenellaceae	Rikenellaceae_RC9_gut_group	uncultured_bacterium
OTU_122515	0.1	0	0.08	Bacteria	Bacteroidota	Bacteroidia	Bacteroidales	Rikenellaceae	Rikenellaceae_RC9_gut_group	uncultured_bacterium
OTU_122543	2.2	1.43	2.25	Bacteria	Bacteroidota	Bacteroidia	Bacteroidales	Rikenellaceae	Rikenellaceae_RC9_gut_group	uncultured_bacterium
OTU_122544	0.3	0	0	Bacteria	Bacteroidota	Bacteroidia	Bacteroidales	Rikenellaceae	Rikenellaceae_RC9_gut_group	uncultured_bacterium
OTU_123	4.6	2.43	27.17	Bacteria	Bacteroidota	Bacteroidia	Bacteroidales	Rikenellaceae	Rikenellaceae_RC9_gut_group	uncultured_bacterium
OTU_1249	0	0	0.33	Bacteria	Bacteroidota	Bacteroidia	Bacteroidales	Rikenellaceae	Rikenellaceae_RC9_gut_group	uncultured_bacterium
OTU_125060	0.2	0	0	Bacteria	Bacteroidota	Bacteroidia	Bacteroidales	Rikenellaceae	Rikenellaceae_RC9_gut_group	uncultured_bacterium
OTU_1264	0.2	0.14	0.5	Bacteria	Bacteroidota	Bacteroidia	Bacteroidales	Rikenellaceae	Rikenellaceae_RC9_gut_group	uncultured_bacterium
OTU_127004	0	0.14	1.83	Bacteria	Bacteroidota	Bacteroidia	Bacteroidales	Rikenellaceae	Rikenellaceae_RC9_gut_group	uncultured_bacterium
OTU_12800	0.3	0	0	Bacteria	Bacteroidota	Bacteroidia	Bacteroidales	Rikenellaceae	Rikenellaceae_RC9_gut_group	uncultured_rumen_bacterium
OTU_12805	0.2	0	0	Bacteria	Bacteroidota	Bacteroidia	Bacteroidales	Rikenellaceae	Rikenellaceae_RC9_gut_group	uncultured_rumen_bacterium
OTU_129	1.4	3.86	2.5	Bacteria	Bacteroidota	Bacteroidia	Bacteroidales	Rikenellaceae	Rikenellaceae_RC9_gut_group	uncultured_rumen_bacterium
OTU_13474	0.2	0	0	Bacteria	Bacteroidota	Bacteroidia	Bacteroidales	Rikenellaceae	Rikenellaceae_RC9_gut_group	uncultured_bacterium
OTU_13566	0.3	0	0	Bacteria	Bacteroidota	Bacteroidia	Bacteroidales	Rikenellaceae	Rikenellaceae_RC9_gut_group	uncultured_bacterium
OTU_1368	0	0.29	1.17	Bacteria	Bacteroidota	Bacteroidia	Bacteroidales	Rikenellaceae	Rikenellaceae_RC9_gut_group	uncultured_bacterium
OTU_13869	0.2	0	0.08	Bacteria	Bacteroidota	Bacteroidia	Bacteroidales	Rikenellaceae	Rikenellaceae_RC9_gut_group	uncultured_rumen_bacterium
OTU_139	0.5	2.57	18	Bacteria	Bacteroidota	Bacteroidia	Bacteroidales	Rikenellaceae	Rikenellaceae_RC9_gut_group	uncultured_bacterium
OTU_13904	0	0.43	0	Bacteria	Bacteroidota	Bacteroidia	Bacteroidales	Rikenellaceae	Rikenellaceae_RC9_gut_group	uncultured_rumen_bacterium
OTU_13962	0.1	0.29	0.08	Bacteria	Bacteroidota	Bacteroidia	Bacteroidales	Rikenellaceae	Rikenellaceae_RC9_gut_group	uncultured_bacterium
OTU_13996	0	0	0.17	Bacteria	Bacteroidota	Bacteroidia	Bacteroidales	Rikenellaceae	Rikenellaceae_RC9_gut_group	uncultured_bacterium
OTU_1412	2.4	1.57	1.08	Bacteria	Bacteroidota	Bacteroidia	Bacteroidales	Rikenellaceae	Rikenellaceae_RC9_gut_group	uncultured_bacterium
OTU_14128	0	0	0.17	Bacteria	Bacteroidota	Bacteroidia	Bacteroidales	Rikenellaceae	Rikenellaceae_RC9_gut_group	uncultured_bacterium
OTU_14318	0	0.14	0.08	Bacteria	Bacteroidota	Bacteroidia	Bacteroidales	Rikenellaceae	Rikenellaceae_RC9_gut_group	uncultured_bacterium
OTU_1460	0	0	0.17	Bacteria	Bacteroidota	Bacteroidia	Bacteroidales	Rikenellaceae	Rikenellaceae_RC9_gut_group	uncultured_bacterium
OTU_1479	0	0.14	0.08	Bacteria	Bacteroidota	Bacteroidia	Bacteroidales	Rikenellaceae	Rikenellaceae_RC9_gut_group	uncultured_bacterium
OTU_15060	0.1	0.29	0.17	Bacteria	Bacteroidota	Bacteroidia	Bacteroidales	Rikenellaceae	Rikenellaceae_RC9_gut_group	uncultured_bacterium
OTU_15196	0.1	0	0.08	Bacteria	Bacteroidota	Bacteroidia	Bacteroidales	Rikenellaceae	Rikenellaceae_RC9_gut_group	uncultured_bacterium
OTU_15300	0	0.14	0.08	Bacteria	Bacteroidota	Bacteroidia	Bacteroidales	Rikenellaceae	Rikenellaceae_RC9_gut_group	uncultured_bacterium
OTU_15363	0	0	0.17	Bacteria	Bacteroidota	Bacteroidia	Bacteroidales	Rikenellaceae	Rikenellaceae_RC9_gut_group	uncultured_bacterium
OTU_15441	0.3	0.14	0.17	Bacteria	Bacteroidota	Bacteroidia	Bacteroidales	Rikenellaceae	Rikenellaceae_RC9_gut_group	uncultured_bacterium
OTU_15573	0	0	0.42	Bacteria	Bacteroidota	Bacteroidia	Bacteroidales	Rikenellaceae	Rikenellaceae_RC9_gut_group	uncultured_bacterium
OTU_15682	0	0.14	1	Bacteria	Bacteroidota	Bacteroidia	Bacteroidales	Rikenellaceae	Rikenellaceae_RC9_gut_group	uncultured_rumen_bacterium
OTU_1571	0	0	0.33	Bacteria	Bacteroidota	Bacteroidia	Bacteroidales	Rikenellaceae	Rikenellaceae_RC9_gut_group	uncultured_bacterium
OTU_15737	0	0.14	0.92	Bacteria	Bacteroidota	Bacteroidia	Bacteroidales	Rikenellaceae	Rikenellaceae_RC9_gut_group	uncultured_bacterium
OTU_15962	0.3	0	0	Bacteria	Bacteroidota	Bacteroidia	Bacteroidales	Rikenellaceae	Rikenellaceae_RC9_gut_group	uncultured_bacterium
OTU_164	4.7	1.71	1.58	Bacteria	Bacteroidota	Bacteroidia	Bacteroidales	Rikenellaceae	Rikenellaceae_RC9_gut_group	uncultured_bacterium
OTU_165	1.3	0	4.5	Bacteria	Bacteroidota	Bacteroidia	Bacteroidales	Rikenellaceae	Rikenellaceae_RC9_gut_group	uncultured_bacterium
OTU_16612	0.6	0	0	Bacteria	Bacteroidota	Bacteroidia	Bacteroidales	Rikenellaceae	Rikenellaceae_RC9_gut_group	uncultured_bacterium
OTU_16638	0.1	0	0.08	Bacteria	Bacteroidota	Bacteroidia	Bacteroidales	Rikenellaceae	Rikenellaceae_RC9_gut_group	uncultured_bacterium
OTU_1677	0	0	0.25	Bacteria	Bacteroidota	Bacteroidia	Bacteroidales	Rikenellaceae	Rikenellaceae_RC9_gut_group	uncultured_rumen_bacterium
OTU_16796	0.1	0	0.08	Bacteria	Bacteroidota	Bacteroidia	Bacteroidales	Rikenellaceae	Rikenellaceae_RC9_gut_group	uncultured_bacterium
OTU_17000	0.3	0	0	Bacteria	Bacteroidota	Bacteroidia	Bacteroidales	Rikenellaceae	Rikenellaceae_RC9_gut_group	uncultured_rumen_bacterium
OTU_17084	0	0.14	0.17	Bacteria	Bacteroidota	Bacteroidia	Bacteroidales	Rikenellaceae	Rikenellaceae_RC9_gut_group
OTU_17225	0.1	0.14	0.08	Bacteria	Bacteroidota	Bacteroidia	Bacteroidales	Rikenellaceae	Rikenellaceae_RC9_gut_group	uncultured_bacterium
OTU_1731	0	0	0.25	Bacteria	Bacteroidota	Bacteroidia	Bacteroidales	Rikenellaceae	Rikenellaceae_RC9_gut_group	uncultured_bacterium
OTU_17318	0	0.43	0	Bacteria	Bacteroidota	Bacteroidia	Bacteroidales	Rikenellaceae	Rikenellaceae_RC9_gut_group	uncultured_bacterium
OTU_17395	0	0.29	0	Bacteria	Bacteroidota	Bacteroidia	Bacteroidales	Rikenellaceae	Rikenellaceae_RC9_gut_group	uncultured_rumen_bacterium
OTU_174	2.5	0.71	2.25	Bacteria	Bacteroidota	Bacteroidia	Bacteroidales	Rikenellaceae	Rikenellaceae_RC9_gut_group
OTU_17559	0	0.14	0.25	Bacteria	Bacteroidota	Bacteroidia	Bacteroidales	Rikenellaceae	Rikenellaceae_RC9_gut_group	uncultured_bacterium
OTU_17700	0.1	0	0.25	Bacteria	Bacteroidota	Bacteroidia	Bacteroidales	Rikenellaceae	Rikenellaceae_RC9_gut_group	uncultured_bacterium
OTU_17779	0.1	0	0.08	Bacteria	Bacteroidota	Bacteroidia	Bacteroidales	Rikenellaceae	Rikenellaceae_RC9_gut_group	uncultured_bacterium
OTU_1787	0	0	0.17	Bacteria	Bacteroidota	Bacteroidia	Bacteroidales	Rikenellaceae	Rikenellaceae_RC9_gut_group	uncultured_rumen_bacterium
OTU_1803	0.4	0.71	1.08	Bacteria	Bacteroidota	Bacteroidia	Bacteroidales	Rikenellaceae	Rikenellaceae_RC9_gut_group	uncultured_bacterium
OTU_1833	0.4	0	0.83	Bacteria	Bacteroidota	Bacteroidia	Bacteroidales	Rikenellaceae	Rikenellaceae_RC9_gut_group	uncultured_bacterium
OTU_18336	0	0	0.17	Bacteria	Bacteroidota	Bacteroidia	Bacteroidales	Rikenellaceae	Rikenellaceae_RC9_gut_group	uncultured_rumen_bacterium
OTU_18457	0.1	0	0.17	Bacteria	Bacteroidota	Bacteroidia	Bacteroidales	Rikenellaceae	Rikenellaceae_RC9_gut_group	uncultured_bacterium
OTU_18719	0.2	0	0.08	Bacteria	Bacteroidota	Bacteroidia	Bacteroidales	Rikenellaceae	Rikenellaceae_RC9_gut_group	uncultured_bacterium
OTU_18736	0.2	0.29	0.08	Bacteria	Bacteroidota	Bacteroidia	Bacteroidales	Rikenellaceae	Rikenellaceae_RC9_gut_group	uncultured_bacterium
OTU_1899	0.1	0	0.25	Bacteria	Bacteroidota	Bacteroidia	Bacteroidales	Rikenellaceae	Rikenellaceae_RC9_gut_group	uncultured_rumen_bacterium
OTU_191	0	8.71	0.83	Bacteria	Bacteroidota	Bacteroidia	Bacteroidales	Rikenellaceae	Rikenellaceae_RC9_gut_group	uncultured_rumen_bacterium
OTU_19296	0.1	0	0.25	Bacteria	Bacteroidota	Bacteroidia	Bacteroidales	Rikenellaceae	Rikenellaceae_RC9_gut_group	uncultured_rumen_bacterium
OTU_19298	0	0	0.25	Bacteria	Bacteroidota	Bacteroidia	Bacteroidales	Rikenellaceae	Rikenellaceae_RC9_gut_group	uncultured_bacterium
OTU_19529	0.1	0	0.08	Bacteria	Bacteroidota	Bacteroidia	Bacteroidales	Rikenellaceae	Rikenellaceae_RC9_gut_group	uncultured_bacterium
OTU_1957	1.1	1.86	1	Bacteria	Bacteroidota	Bacteroidia	Bacteroidales	Rikenellaceae	Rikenellaceae_RC9_gut_group	uncultured_bacterium
OTU_1973	0.7	0.57	0.92	Bacteria	Bacteroidota	Bacteroidia	Bacteroidales	Rikenellaceae	Rikenellaceae_RC9_gut_group	uncultured_bacterium
OTU_1977	0.2	0	0.08	Bacteria	Bacteroidota	Bacteroidia	Bacteroidales	Rikenellaceae	Rikenellaceae_RC9_gut_group	uncultured_bacterium
OTU_20	7.4	15.43	25.5	Bacteria	Bacteroidota	Bacteroidia	Bacteroidales	Rikenellaceae	Rikenellaceae_RC9_gut_group	uncultured_bacterium
OTU_2016	0	0	0.17	Bacteria	Bacteroidota	Bacteroidia	Bacteroidales	Rikenellaceae	Rikenellaceae_RC9_gut_group	uncultured_rumen_bacterium
OTU_20230	0	0.14	0.08	Bacteria	Bacteroidota	Bacteroidia	Bacteroidales	Rikenellaceae	Rikenellaceae_RC9_gut_group	uncultured_bacterium
OTU_203	6.6	1.43	1.92	Bacteria	Bacteroidota	Bacteroidia	Bacteroidales	Rikenellaceae	Rikenellaceae_RC9_gut_group	uncultured_bacterium
OTU_20413	0	0	0.17	Bacteria	Bacteroidota	Bacteroidia	Bacteroidales	Rikenellaceae	Rikenellaceae_RC9_gut_group	uncultured_rumen_bacterium
OTU_20473	0	0.14	0.08	Bacteria	Bacteroidota	Bacteroidia	Bacteroidales	Rikenellaceae	Rikenellaceae_RC9_gut_group	uncultured_bacterium
OTU_20619	0	0	0.42	Bacteria	Bacteroidota	Bacteroidia	Bacteroidales	Rikenellaceae	Rikenellaceae_RC9_gut_group	uncultured_bacterium
OTU_208	4	2.43	3.5	Bacteria	Bacteroidota	Bacteroidia	Bacteroidales	Rikenellaceae	Rikenellaceae_RC9_gut_group	uncultured_bacterium
OTU_20853	0	0	0.17	Bacteria	Bacteroidota	Bacteroidia	Bacteroidales	Rikenellaceae	Rikenellaceae_RC9_gut_group	uncultured_bacterium
OTU_209	3.3	1.86	0.92	Bacteria	Bacteroidota	Bacteroidia	Bacteroidales	Rikenellaceae	Rikenellaceae_RC9_gut_group	uncultured_bacterium
OTU_21598	0.1	0	0.08	Bacteria	Bacteroidota	Bacteroidia	Bacteroidales	Rikenellaceae	Rikenellaceae_RC9_gut_group	uncultured_bacterium
OTU_21853	0	0	0.17	Bacteria	Bacteroidota	Bacteroidia	Bacteroidales	Rikenellaceae	Rikenellaceae_RC9_gut_group	uncultured_bacterium
OTU_220	3.4	13	23.17	Bacteria	Bacteroidota	Bacteroidia	Bacteroidales	Rikenellaceae	Rikenellaceae_RC9_gut_group	uncultured_bacterium
OTU_2229	0	0	0.67	Bacteria	Bacteroidota	Bacteroidia	Bacteroidales	Rikenellaceae	Rikenellaceae_RC9_gut_group	uncultured_bacterium
OTU_22467	0.1	0.29	0.17	Bacteria	Bacteroidota	Bacteroidia	Bacteroidales	Rikenellaceae	Rikenellaceae_RC9_gut_group	uncultured_rumen_bacterium
OTU_22511	0.1	0.14	0	Bacteria	Bacteroidota	Bacteroidia	Bacteroidales	Rikenellaceae	Rikenellaceae_RC9_gut_group	uncultured_rumen_bacterium
OTU_22561	0	0.29	0	Bacteria	Bacteroidota	Bacteroidia	Bacteroidales	Rikenellaceae	Rikenellaceae_RC9_gut_group
OTU_22594	0	0.57	0	Bacteria	Bacteroidota	Bacteroidia	Bacteroidales	Rikenellaceae	Rikenellaceae_RC9_gut_group
OTU_22856	0	0.43	0	Bacteria	Bacteroidota	Bacteroidia	Bacteroidales	Rikenellaceae	Rikenellaceae_RC9_gut_group	uncultured_bacterium
OTU_23409	0	0.29	0	Bacteria	Bacteroidota	Bacteroidia	Bacteroidales	Rikenellaceae	Rikenellaceae_RC9_gut_group	uncultured_rumen_bacterium
OTU_2361	0.1	0.29	1.08	Bacteria	Bacteroidota	Bacteroidia	Bacteroidales	Rikenellaceae	Rikenellaceae_RC9_gut_group	uncultured_bacterium
OTU_2368	0.1	0.14	0.25	Bacteria	Bacteroidota	Bacteroidia	Bacteroidales	Rikenellaceae	Rikenellaceae_RC9_gut_group	uncultured_bacterium
OTU_23709	0	0.43	0	Bacteria	Bacteroidota	Bacteroidia	Bacteroidales	Rikenellaceae	Rikenellaceae_RC9_gut_group	uncultured_bacterium
OTU_2373	0	0.14	0.08	Bacteria	Bacteroidota	Bacteroidia	Bacteroidales	Rikenellaceae	Rikenellaceae_RC9_gut_group	uncultured_bacterium
OTU_23759	0	0.29	0	Bacteria	Bacteroidota	Bacteroidia	Bacteroidales	Rikenellaceae	Rikenellaceae_RC9_gut_group	uncultured_rumen_bacterium
OTU_2380	0.1	0	0.08	Bacteria	Bacteroidota	Bacteroidia	Bacteroidales	Rikenellaceae	Rikenellaceae_RC9_gut_group	uncultured_bacterium
OTU_23800	0.1	0.71	0.67	Bacteria	Bacteroidota	Bacteroidia	Bacteroidales	Rikenellaceae	Rikenellaceae_RC9_gut_group	uncultured_bacterium
OTU_23843	0	0.29	0	Bacteria	Bacteroidota	Bacteroidia	Bacteroidales	Rikenellaceae	Rikenellaceae_RC9_gut_group	uncultured_bacterium
OTU_24102	0.1	0.43	0	Bacteria	Bacteroidota	Bacteroidia	Bacteroidales	Rikenellaceae	Rikenellaceae_RC9_gut_group	uncultured_bacterium
OTU_243	3.8	1.43	1.75	Bacteria	Bacteroidota	Bacteroidia	Bacteroidales	Rikenellaceae	Rikenellaceae_RC9_gut_group	uncultured_bacterium
OTU_24387	0	0	0.17	Bacteria	Bacteroidota	Bacteroidia	Bacteroidales	Rikenellaceae	Rikenellaceae_RC9_gut_group	uncultured_rumen_bacterium
OTU_24471	0	0.14	0.17	Bacteria	Bacteroidota	Bacteroidia	Bacteroidales	Rikenellaceae	Rikenellaceae_RC9_gut_group	uncultured_bacterium
OTU_245	0	0.57	1.25	Bacteria	Bacteroidota	Bacteroidia	Bacteroidales	Rikenellaceae	Rikenellaceae_RC9_gut_group	uncultured_rumen_bacterium
OTU_24511	0	0	0.67	Bacteria	Bacteroidota	Bacteroidia	Bacteroidales	Rikenellaceae	Rikenellaceae_RC9_gut_group	uncultured_bacterium
OTU_248	1.8	0.29	0	Bacteria	Bacteroidota	Bacteroidia	Bacteroidales	Rikenellaceae	Rikenellaceae_RC9_gut_group	uncultured_bacterium
OTU_24958	0.2	1.14	1.42	Bacteria	Bacteroidota	Bacteroidia	Bacteroidales	Rikenellaceae	Rikenellaceae_RC9_gut_group	uncultured_bacterium
OTU_25082	0.1	0	0.08	Bacteria	Bacteroidota	Bacteroidia	Bacteroidales	Rikenellaceae	Rikenellaceae_RC9_gut_group	uncultured_bacterium
OTU_2528	0	0	0.17	Bacteria	Bacteroidota	Bacteroidia	Bacteroidales	Rikenellaceae	Rikenellaceae_RC9_gut_group	uncultured_bacterium
OTU_253	0	1.57	2.75	Bacteria	Bacteroidota	Bacteroidia	Bacteroidales	Rikenellaceae	Rikenellaceae_RC9_gut_group	uncultured_bacterium
OTU_25300	0.2	0	0.08	Bacteria	Bacteroidota	Bacteroidia	Bacteroidales	Rikenellaceae	Rikenellaceae_RC9_gut_group	uncultured_bacterium
OTU_25955	0	0	0.17	Bacteria	Bacteroidota	Bacteroidia	Bacteroidales	Rikenellaceae	Rikenellaceae_RC9_gut_group	uncultured_bacterium
OTU_261	19.9	12	11.58	Bacteria	Bacteroidota	Bacteroidia	Bacteroidales	Rikenellaceae	Rikenellaceae_RC9_gut_group	uncultured_bacterium
OTU_26365	0.3	0	0	Bacteria	Bacteroidota	Bacteroidia	Bacteroidales	Rikenellaceae	Rikenellaceae_RC9_gut_group	uncultured_bacterium
OTU_27451	0.2	0	0	Bacteria	Bacteroidota	Bacteroidia	Bacteroidales	Rikenellaceae	Rikenellaceae_RC9_gut_group	uncultured_bacterium
OTU_2772	0	0	0.75	Bacteria	Bacteroidota	Bacteroidia	Bacteroidales	Rikenellaceae	Rikenellaceae_RC9_gut_group	uncultured_bacterium
OTU_2797	0	0	2	Bacteria	Bacteroidota	Bacteroidia	Bacteroidales	Rikenellaceae	Rikenellaceae_RC9_gut_group	uncultured_bacterium
OTU_28236	0.2	0	0	Bacteria	Bacteroidota	Bacteroidia	Bacteroidales	Rikenellaceae	Rikenellaceae_RC9_gut_group	uncultured_bacterium
OTU_28315	0.3	0	0.08	Bacteria	Bacteroidota	Bacteroidia	Bacteroidales	Rikenellaceae	Rikenellaceae_RC9_gut_group	uncultured_bacterium
OTU_2917	0	0	0.25	Bacteria	Bacteroidota	Bacteroidia	Bacteroidales	Rikenellaceae	Rikenellaceae_RC9_gut_group	uncultured_bacterium
OTU_294	0	1.29	0.67	Bacteria	Bacteroidota	Bacteroidia	Bacteroidales	Rikenellaceae	Rikenellaceae_RC9_gut_group	uncultured_bacterium
OTU_29625	0	0.14	0.25	Bacteria	Bacteroidota	Bacteroidia	Bacteroidales	Rikenellaceae	Rikenellaceae_RC9_gut_group	uncultured_bacterium
OTU_29813	0	0.29	0	Bacteria	Bacteroidota	Bacteroidia	Bacteroidales	Rikenellaceae	Rikenellaceae_RC9_gut_group	uncultured_bacterium
OTU_2990	0	0.29	0.25	Bacteria	Bacteroidota	Bacteroidia	Bacteroidales	Rikenellaceae	Rikenellaceae_RC9_gut_group	uncultured_rumen_bacterium
OTU_3001	0	0	0.17	Bacteria	Bacteroidota	Bacteroidia	Bacteroidales	Rikenellaceae	Rikenellaceae_RC9_gut_group	uncultured_bacterium
OTU_30284	0.2	0	0	Bacteria	Bacteroidota	Bacteroidia	Bacteroidales	Rikenellaceae	Rikenellaceae_RC9_gut_group	uncultured_bacterium
OTU_303	0.2	0.71	0.08	Bacteria	Bacteroidota	Bacteroidia	Bacteroidales	Rikenellaceae	Rikenellaceae_RC9_gut_group	uncultured_beta_proteobacterium
OTU_3044	0	0.86	2.33	Bacteria	Bacteroidota	Bacteroidia	Bacteroidales	Rikenellaceae	Rikenellaceae_RC9_gut_group	uncultured_bacterium
OTU_3065	0.1	0	0.92	Bacteria	Bacteroidota	Bacteroidia	Bacteroidales	Rikenellaceae	Rikenellaceae_RC9_gut_group	uncultured_bacterium
OTU_316	0.1	1	3.17	Bacteria	Bacteroidota	Bacteroidia	Bacteroidales	Rikenellaceae	Rikenellaceae_RC9_gut_group	uncultured_bacterium
OTU_3167	0	0.14	0.08	Bacteria	Bacteroidota	Bacteroidia	Bacteroidales	Rikenellaceae	Rikenellaceae_RC9_gut_group	uncultured_bacterium
OTU_3215	0.7	0	2.42	Bacteria	Bacteroidota	Bacteroidia	Bacteroidales	Rikenellaceae	Rikenellaceae_RC9_gut_group	uncultured_bacterium
OTU_32251	0	0.29	0	Bacteria	Bacteroidota	Bacteroidia	Bacteroidales	Rikenellaceae	Rikenellaceae_RC9_gut_group	uncultured_bacterium
OTU_32274	0.1	0	0.08	Bacteria	Bacteroidota	Bacteroidia	Bacteroidales	Rikenellaceae	Rikenellaceae_RC9_gut_group	uncultured_bacterium
OTU_32294	0.1	0	0.08	Bacteria	Bacteroidota	Bacteroidia	Bacteroidales	Rikenellaceae	Rikenellaceae_RC9_gut_group	uncultured_bacterium
OTU_32378	0.1	0	0.17	Bacteria	Bacteroidota	Bacteroidia	Bacteroidales	Rikenellaceae	Rikenellaceae_RC9_gut_group	uncultured_bacterium
OTU_3283	0.1	0.14	0.08	Bacteria	Bacteroidota	Bacteroidia	Bacteroidales	Rikenellaceae	Rikenellaceae_RC9_gut_group	uncultured_rumen_bacterium
OTU_32975	0	0	0.17	Bacteria	Bacteroidota	Bacteroidia	Bacteroidales	Rikenellaceae	Rikenellaceae_RC9_gut_group	uncultured_rumen_bacterium
OTU_33324	0.1	0	0.08	Bacteria	Bacteroidota	Bacteroidia	Bacteroidales	Rikenellaceae	Rikenellaceae_RC9_gut_group	uncultured_bacterium
OTU_33685	0.1	0	0.08	Bacteria	Bacteroidota	Bacteroidia	Bacteroidales	Rikenellaceae	Rikenellaceae_RC9_gut_group	uncultured_bacterium
OTU_34056	0.1	0	0.08	Bacteria	Bacteroidota	Bacteroidia	Bacteroidales	Rikenellaceae	Rikenellaceae_RC9_gut_group	uncultured_bacterium
OTU_34094	0.1	0.14	0	Bacteria	Bacteroidota	Bacteroidia	Bacteroidales	Rikenellaceae	Rikenellaceae_RC9_gut_group	uncultured_bacterium
OTU_341	1.7	0	3.42	Bacteria	Bacteroidota	Bacteroidia	Bacteroidales	Rikenellaceae	Rikenellaceae_RC9_gut_group	uncultured_bacterium
OTU_34483	0.1	0	0.17	Bacteria	Bacteroidota	Bacteroidia	Bacteroidales	Rikenellaceae	Rikenellaceae_RC9_gut_group	uncultured_bacterium
OTU_3457	0.5	0	0.42	Bacteria	Bacteroidota	Bacteroidia	Bacteroidales	Rikenellaceae	Rikenellaceae_RC9_gut_group	uncultured_rumen_bacterium
OTU_3476	0.1	0	0.08	Bacteria	Bacteroidota	Bacteroidia	Bacteroidales	Rikenellaceae	Rikenellaceae_RC9_gut_group	uncultured_bacterium
OTU_34977	0.5	0.57	0.75	Bacteria	Bacteroidota	Bacteroidia	Bacteroidales	Rikenellaceae	Rikenellaceae_RC9_gut_group	uncultured_bacterium
OTU_35079	0.3	0	0	Bacteria	Bacteroidota	Bacteroidia	Bacteroidales	Rikenellaceae	Rikenellaceae_RC9_gut_group	uncultured_bacterium
OTU_3529	0.1	0	0.08	Bacteria	Bacteroidota	Bacteroidia	Bacteroidales	Rikenellaceae	Rikenellaceae_RC9_gut_group	uncultured_rumen_bacterium
OTU_35356	0.1	0	0.08	Bacteria	Bacteroidota	Bacteroidia	Bacteroidales	Rikenellaceae	Rikenellaceae_RC9_gut_group	uncultured_rumen_bacterium
OTU_35796	0	0	0.17	Bacteria	Bacteroidota	Bacteroidia	Bacteroidales	Rikenellaceae	Rikenellaceae_RC9_gut_group	uncultured_bacterium
OTU_36	53.9	30.86	29.58	Bacteria	Bacteroidota	Bacteroidia	Bacteroidales	Rikenellaceae	Rikenellaceae_RC9_gut_group	uncultured_bacterium
OTU_36064	0	0	0.67	Bacteria	Bacteroidota	Bacteroidia	Bacteroidales	Rikenellaceae	Rikenellaceae_RC9_gut_group	uncultured_rumen_bacterium
OTU_36729	0.2	1.14	0.75	Bacteria	Bacteroidota	Bacteroidia	Bacteroidales	Rikenellaceae	Rikenellaceae_RC9_gut_group	uncultured_bacterium
OTU_368	1.9	0	0.75	Bacteria	Bacteroidota	Bacteroidia	Bacteroidales	Rikenellaceae	Rikenellaceae_RC9_gut_group	uncultured_bacterium
OTU_370	2.2	2.86	4.5	Bacteria	Bacteroidota	Bacteroidia	Bacteroidales	Rikenellaceae	Rikenellaceae_RC9_gut_group	uncultured_bacterium
OTU_373	0	0.71	0.33	Bacteria	Bacteroidota	Bacteroidia	Bacteroidales	Rikenellaceae	Rikenellaceae_RC9_gut_group	uncultured_rumen_bacterium
OTU_37492	0	0	0.83	Bacteria	Bacteroidota	Bacteroidia	Bacteroidales	Rikenellaceae	Rikenellaceae_RC9_gut_group	uncultured_bacterium
OTU_37685	0	0	0.17	Bacteria	Bacteroidota	Bacteroidia	Bacteroidales	Rikenellaceae	Rikenellaceae_RC9_gut_group	uncultured_bacterium
OTU_3770	0.3	0.29	0.42	Bacteria	Bacteroidota	Bacteroidia	Bacteroidales	Rikenellaceae	Rikenellaceae_RC9_gut_group	uncultured_bacterium
OTU_37748	0	0.14	0.08	Bacteria	Bacteroidota	Bacteroidia	Bacteroidales	Rikenellaceae	Rikenellaceae_RC9_gut_group	uncultured_bacterium
OTU_3867	0.9	0.29	1.5	Bacteria	Bacteroidota	Bacteroidia	Bacteroidales	Rikenellaceae	Rikenellaceae_RC9_gut_group	uncultured_bacterium
OTU_3872	0.2	0	0.75	Bacteria	Bacteroidota	Bacteroidia	Bacteroidales	Rikenellaceae	Rikenellaceae_RC9_gut_group	uncultured_rumen_bacterium
OTU_38772	0.1	0	0.08	Bacteria	Bacteroidota	Bacteroidia	Bacteroidales	Rikenellaceae	Rikenellaceae_RC9_gut_group	uncultured_bacterium
OTU_38809	0	0	0.17	Bacteria	Bacteroidota	Bacteroidia	Bacteroidales	Rikenellaceae	Rikenellaceae_RC9_gut_group	uncultured_bacterium
OTU_39152	0.1	0	0.08	Bacteria	Bacteroidota	Bacteroidia	Bacteroidales	Rikenellaceae	Rikenellaceae_RC9_gut_group	uncultured_bacterium
OTU_39381	0	0.29	0	Bacteria	Bacteroidota	Bacteroidia	Bacteroidales	Rikenellaceae	Rikenellaceae_RC9_gut_group	uncultured_bacterium
OTU_39394	0	0.29	0	Bacteria	Bacteroidota	Bacteroidia	Bacteroidales	Rikenellaceae	Rikenellaceae_RC9_gut_group	uncultured_bacterium
OTU_395	1.2	0.43	0.92	Bacteria	Bacteroidota	Bacteroidia	Bacteroidales	Rikenellaceae	Rikenellaceae_RC9_gut_group	uncultured_bacterium
OTU_397	0.4	5.86	5.83	Bacteria	Bacteroidota	Bacteroidia	Bacteroidales	Rikenellaceae	Rikenellaceae_RC9_gut_group	uncultured_rumen_bacterium
OTU_39750	0	0.29	0	Bacteria	Bacteroidota	Bacteroidia	Bacteroidales	Rikenellaceae	Rikenellaceae_RC9_gut_group	uncultured_bacterium
OTU_398	1.2	3.43	1.83	Bacteria	Bacteroidota	Bacteroidia	Bacteroidales	Rikenellaceae	Rikenellaceae_RC9_gut_group	uncultured_rumen_bacterium
OTU_39817	0	0.14	0.42	Bacteria	Bacteroidota	Bacteroidia	Bacteroidales	Rikenellaceae	Rikenellaceae_RC9_gut_group	uncultured_rumen_bacterium
OTU_39959	0	0.29	0	Bacteria	Bacteroidota	Bacteroidia	Bacteroidales	Rikenellaceae	Rikenellaceae_RC9_gut_group	uncultured_bacterium
OTU_4024	1.8	0.57	1.08	Bacteria	Bacteroidota	Bacteroidia	Bacteroidales	Rikenellaceae	Rikenellaceae_RC9_gut_group	uncultured_bacterium
OTU_405	11.8	3.29	11.5	Bacteria	Bacteroidota	Bacteroidia	Bacteroidales	Rikenellaceae	Rikenellaceae_RC9_gut_group	uncultured_rumen_bacterium
OTU_4070	0	0.14	0.08	Bacteria	Bacteroidota	Bacteroidia	Bacteroidales	Rikenellaceae	Rikenellaceae_RC9_gut_group	uncultured_bacterium
OTU_40885	0	0.14	0.08	Bacteria	Bacteroidota	Bacteroidia	Bacteroidales	Rikenellaceae	Rikenellaceae_RC9_gut_group	uncultured_bacterium
OTU_424	0.9	4.14	5	Bacteria	Bacteroidota	Bacteroidia	Bacteroidales	Rikenellaceae	Rikenellaceae_RC9_gut_group	uncultured_bacterium
OTU_42705	0.1	0.14	0	Bacteria	Bacteroidota	Bacteroidia	Bacteroidales	Rikenellaceae	Rikenellaceae_RC9_gut_group	uncultured_bacterium
OTU_42775	0.8	3.14	2.75	Bacteria	Bacteroidota	Bacteroidia	Bacteroidales	Rikenellaceae	Rikenellaceae_RC9_gut_group	uncultured_bacterium
OTU_4365	0	0.14	0.08	Bacteria	Bacteroidota	Bacteroidia	Bacteroidales	Rikenellaceae	Rikenellaceae_RC9_gut_group	uncultured_bacterium
OTU_439	0	2.29	2.5	Bacteria	Bacteroidota	Bacteroidia	Bacteroidales	Rikenellaceae	Rikenellaceae_RC9_gut_group	uncultured_bacterium
OTU_43982	0.2	0.14	0.17	Bacteria	Bacteroidota	Bacteroidia	Bacteroidales	Rikenellaceae	Rikenellaceae_RC9_gut_group	uncultured_rumen_bacterium
OTU_4426	0	0.43	0	Bacteria	Bacteroidota	Bacteroidia	Bacteroidales	Rikenellaceae	Rikenellaceae_RC9_gut_group	uncultured_bacterium
OTU_45615	0.2	0	0	Bacteria	Bacteroidota	Bacteroidia	Bacteroidales	Rikenellaceae	Rikenellaceae_RC9_gut_group	uncultured_bacterium
OTU_45724	0.2	0	0	Bacteria	Bacteroidota	Bacteroidia	Bacteroidales	Rikenellaceae	Rikenellaceae_RC9_gut_group	uncultured_rumen_bacterium
OTU_45906	0.4	0.14	0.17	Bacteria	Bacteroidota	Bacteroidia	Bacteroidales	Rikenellaceae	Rikenellaceae_RC9_gut_group	uncultured_rumen_bacterium
OTU_45971	0.2	0.14	0	Bacteria	Bacteroidota	Bacteroidia	Bacteroidales	Rikenellaceae	Rikenellaceae_RC9_gut_group	uncultured_bacterium
OTU_46033	0.1	0	0.08	Bacteria	Bacteroidota	Bacteroidia	Bacteroidales	Rikenellaceae	Rikenellaceae_RC9_gut_group	uncultured_bacterium
OTU_46849	0.1	0.14	0	Bacteria	Bacteroidota	Bacteroidia	Bacteroidales	Rikenellaceae	Rikenellaceae_RC9_gut_group	uncultured_bacterium
OTU_47263	0.4	0	0	Bacteria	Bacteroidota	Bacteroidia	Bacteroidales	Rikenellaceae	Rikenellaceae_RC9_gut_group	uncultured_rumen_bacterium
OTU_478	5.3	2.57	4.92	Bacteria	Bacteroidota	Bacteroidia	Bacteroidales	Rikenellaceae	Rikenellaceae_RC9_gut_group	uncultured_bacterium
OTU_47808	0.2	0	0	Bacteria	Bacteroidota	Bacteroidia	Bacteroidales	Rikenellaceae	Rikenellaceae_RC9_gut_group	uncultured_rumen_bacterium
OTU_47830	0.2	0	0	Bacteria	Bacteroidota	Bacteroidia	Bacteroidales	Rikenellaceae	Rikenellaceae_RC9_gut_group	uncultured_bacterium
OTU_4843	0	0.14	0.08	Bacteria	Bacteroidota	Bacteroidia	Bacteroidales	Rikenellaceae	Rikenellaceae_RC9_gut_group	uncultured_rumen_bacterium
OTU_48507	0	0.14	0.08	Bacteria	Bacteroidota	Bacteroidia	Bacteroidales	Rikenellaceae	Rikenellaceae_RC9_gut_group	uncultured_bacterium
OTU_48968	0.1	0.86	0	Bacteria	Bacteroidota	Bacteroidia	Bacteroidales	Rikenellaceae	Rikenellaceae_RC9_gut_group	uncultured_bacterium
OTU_49	16.2	3.86	12.33	Bacteria	Bacteroidota	Bacteroidia	Bacteroidales	Rikenellaceae	Rikenellaceae_RC9_gut_group	uncultured_rumen_bacterium
OTU_492	0	0	0.92	Bacteria	Bacteroidota	Bacteroidia	Bacteroidales	Rikenellaceae	Rikenellaceae_RC9_gut_group	uncultured_rumen_bacterium
OTU_494	2.1	0.14	1	Bacteria	Bacteroidota	Bacteroidia	Bacteroidales	Rikenellaceae	Rikenellaceae_RC9_gut_group	uncultured_bacterium
OTU_495	2	12.57	0.83	Bacteria	Bacteroidota	Bacteroidia	Bacteroidales	Rikenellaceae	Rikenellaceae_RC9_gut_group	uncultured_bacterium
OTU_49518	0	0	0.17	Bacteria	Bacteroidota	Bacteroidia	Bacteroidales	Rikenellaceae	Rikenellaceae_RC9_gut_group	uncultured_bacterium
OTU_496	2.6	7.14	4.67	Bacteria	Bacteroidota	Bacteroidia	Bacteroidales	Rikenellaceae	Rikenellaceae_RC9_gut_group	uncultured_bacterium
OTU_49803	0.1	0	0.08	Bacteria	Bacteroidota	Bacteroidia	Bacteroidales	Rikenellaceae	Rikenellaceae_RC9_gut_group	uncultured_bacterium
OTU_50255	0.2	0	0	Bacteria	Bacteroidota	Bacteroidia	Bacteroidales	Rikenellaceae	Rikenellaceae_RC9_gut_group	uncultured_bacterium
OTU_50665	0.2	0	0	Bacteria	Bacteroidota	Bacteroidia	Bacteroidales	Rikenellaceae	Rikenellaceae_RC9_gut_group	uncultured_bacterium
OTU_508	7.5	1.14	1.25	Bacteria	Bacteroidota	Bacteroidia	Bacteroidales	Rikenellaceae	Rikenellaceae_RC9_gut_group	uncultured_bacterium
OTU_509	0	2.29	2.58	Bacteria	Bacteroidota	Bacteroidia	Bacteroidales	Rikenellaceae	Rikenellaceae_RC9_gut_group
OTU_512	1.7	1	5.92	Bacteria	Bacteroidota	Bacteroidia	Bacteroidales	Rikenellaceae	Rikenellaceae_RC9_gut_group	uncultured_bacterium
OTU_514	1.3	6	5.42	Bacteria	Bacteroidota	Bacteroidia	Bacteroidales	Rikenellaceae	Rikenellaceae_RC9_gut_group	uncultured_rumen_bacterium
OTU_51778	0.2	0	0	Bacteria	Bacteroidota	Bacteroidia	Bacteroidales	Rikenellaceae	Rikenellaceae_RC9_gut_group	uncultured_bacterium
OTU_5179	0	0.43	0.08	Bacteria	Bacteroidota	Bacteroidia	Bacteroidales	Rikenellaceae	Rikenellaceae_RC9_gut_group	uncultured_bacterium
OTU_51793	0.2	0	0	Bacteria	Bacteroidota	Bacteroidia	Bacteroidales	Rikenellaceae	Rikenellaceae_RC9_gut_group	uncultured_bacterium
OTU_522	2.2	1.29	1.17	Bacteria	Bacteroidota	Bacteroidia	Bacteroidales	Rikenellaceae	Rikenellaceae_RC9_gut_group	uncultured_bacterium
OTU_52661	0.2	0.14	0.33	Bacteria	Bacteroidota	Bacteroidia	Bacteroidales	Rikenellaceae	Rikenellaceae_RC9_gut_group	uncultured_bacterium
OTU_528	1.3	0.57	0.58	Bacteria	Bacteroidota	Bacteroidia	Bacteroidales	Rikenellaceae	Rikenellaceae_RC9_gut_group	uncultured_bacterium
OTU_52917	0	0	0.17	Bacteria	Bacteroidota	Bacteroidia	Bacteroidales	Rikenellaceae	Rikenellaceae_RC9_gut_group	uncultured_bacterium
OTU_5321	0.7	0.43	0.08	Bacteria	Bacteroidota	Bacteroidia	Bacteroidales	Rikenellaceae	Rikenellaceae_RC9_gut_group	uncultured_bacterium
OTU_53458	0	0.14	0.08	Bacteria	Bacteroidota	Bacteroidia	Bacteroidales	Rikenellaceae	Rikenellaceae_RC9_gut_group	uncultured_rumen_bacterium
OTU_5359	0	0.29	0.33	Bacteria	Bacteroidota	Bacteroidia	Bacteroidales	Rikenellaceae	Rikenellaceae_RC9_gut_group	uncultured_rumen_bacterium
OTU_53694	0.2	0	0.08	Bacteria	Bacteroidota	Bacteroidia	Bacteroidales	Rikenellaceae	Rikenellaceae_RC9_gut_group	uncultured_rumen_bacterium
OTU_53879	0	0.14	0.08	Bacteria	Bacteroidota	Bacteroidia	Bacteroidales	Rikenellaceae	Rikenellaceae_RC9_gut_group	uncultured_bacterium
OTU_541	4.1	0.86	3.58	Bacteria	Bacteroidota	Bacteroidia	Bacteroidales	Rikenellaceae	Rikenellaceae_RC9_gut_group	uncultured_bacterium
OTU_54322	0.2	0	0.42	Bacteria	Bacteroidota	Bacteroidia	Bacteroidales	Rikenellaceae	Rikenellaceae_RC9_gut_group	uncultured_bacterium
OTU_546	0.1	9.86	1.67	Bacteria	Bacteroidota	Bacteroidia	Bacteroidales	Rikenellaceae	Rikenellaceae_RC9_gut_group	uncultured_rumen_bacterium
OTU_54779	0	0	0.42	Bacteria	Bacteroidota	Bacteroidia	Bacteroidales	Rikenellaceae	Rikenellaceae_RC9_gut_group	uncultured_bacterium
OTU_55014	0.1	0.14	0.17	Bacteria	Bacteroidota	Bacteroidia	Bacteroidales	Rikenellaceae	Rikenellaceae_RC9_gut_group	uncultured_bacterium
OTU_55761	0	0	0.17	Bacteria	Bacteroidota	Bacteroidia	Bacteroidales	Rikenellaceae	Rikenellaceae_RC9_gut_group	uncultured_bacterium
OTU_55783	0	0	0.25	Bacteria	Bacteroidota	Bacteroidia	Bacteroidales	Rikenellaceae	Rikenellaceae_RC9_gut_group	uncultured_bacterium
OTU_56195	0.1	0.14	0	Bacteria	Bacteroidota	Bacteroidia	Bacteroidales	Rikenellaceae	Rikenellaceae_RC9_gut_group	uncultured_bacterium
OTU_570	0	1.71	1.67	Bacteria	Bacteroidota	Bacteroidia	Bacteroidales	Rikenellaceae	Rikenellaceae_RC9_gut_group	uncultured_rumen_bacterium
OTU_573	0	0.57	2.67	Bacteria	Bacteroidota	Bacteroidia	Bacteroidales	Rikenellaceae	Rikenellaceae_RC9_gut_group	uncultured_rumen_bacterium
OTU_574	1.7	0	4.5	Bacteria	Bacteroidota	Bacteroidia	Bacteroidales	Rikenellaceae	Rikenellaceae_RC9_gut_group	uncultured_bacterium
OTU_57403	0	0.29	0	Bacteria	Bacteroidota	Bacteroidia	Bacteroidales	Rikenellaceae	Rikenellaceae_RC9_gut_group	uncultured_bacterium
OTU_57592	0	0.29	0.08	Bacteria	Bacteroidota	Bacteroidia	Bacteroidales	Rikenellaceae	Rikenellaceae_RC9_gut_group	uncultured_bacterium
OTU_58044	0	0	0.33	Bacteria	Bacteroidota	Bacteroidia	Bacteroidales	Rikenellaceae	Rikenellaceae_RC9_gut_group	uncultured_bacterium
OTU_58299	0	0	0.17	Bacteria	Bacteroidota	Bacteroidia	Bacteroidales	Rikenellaceae	Rikenellaceae_RC9_gut_group	uncultured_bacterium
OTU_58572	0	0	0.17	Bacteria	Bacteroidota	Bacteroidia	Bacteroidales	Rikenellaceae	Rikenellaceae_RC9_gut_group	uncultured_bacterium
OTU_5871	0.3	0.14	0.25	Bacteria	Bacteroidota	Bacteroidia	Bacteroidales	Rikenellaceae	Rikenellaceae_RC9_gut_group	uncultured_bacterium
OTU_59319	0.1	0.14	0.33	Bacteria	Bacteroidota	Bacteroidia	Bacteroidales	Rikenellaceae	Rikenellaceae_RC9_gut_group	uncultured_bacterium
OTU_594	0.6	0.29	1.42	Bacteria	Bacteroidota	Bacteroidia	Bacteroidales	Rikenellaceae	Rikenellaceae_RC9_gut_group	uncultured_bacterium
OTU_59637	0	0.14	0.08	Bacteria	Bacteroidota	Bacteroidia	Bacteroidales	Rikenellaceae	Rikenellaceae_RC9_gut_group	uncultured_bacterium
OTU_59820	0.2	0.57	0.5	Bacteria	Bacteroidota	Bacteroidia	Bacteroidales	Rikenellaceae	Rikenellaceae_RC9_gut_group	uncultured_bacterium
OTU_599	1.8	2.71	3.33	Bacteria	Bacteroidota	Bacteroidia	Bacteroidales	Rikenellaceae	Rikenellaceae_RC9_gut_group	uncultured_rumen_bacterium
OTU_604	3.1	0.57	3.92	Bacteria	Bacteroidota	Bacteroidia	Bacteroidales	Rikenellaceae	Rikenellaceae_RC9_gut_group	uncultured_bacterium
OTU_612	1.4	0.57	0.83	Bacteria	Bacteroidota	Bacteroidia	Bacteroidales	Rikenellaceae	Rikenellaceae_RC9_gut_group	uncultured_bacterium
OTU_61269	0.2	0	0	Bacteria	Bacteroidota	Bacteroidia	Bacteroidales	Rikenellaceae	Rikenellaceae_RC9_gut_group	uncultured_bacterium
OTU_615	0.8	1.14	2.17	Bacteria	Bacteroidota	Bacteroidia	Bacteroidales	Rikenellaceae	Rikenellaceae_RC9_gut_group	uncultured_bacterium
OTU_61658	0.3	0.57	0.67	Bacteria	Bacteroidota	Bacteroidia	Bacteroidales	Rikenellaceae	Rikenellaceae_RC9_gut_group	uncultured_bacterium
OTU_619	0.3	0.57	0.25	Bacteria	Bacteroidota	Bacteroidia	Bacteroidales	Rikenellaceae	Rikenellaceae_RC9_gut_group	uncultured_bacterium
OTU_61919	0.2	0	0.08	Bacteria	Bacteroidota	Bacteroidia	Bacteroidales	Rikenellaceae	Rikenellaceae_RC9_gut_group	uncultured_rumen_bacterium
OTU_621	0.5	0.43	0.33	Bacteria	Bacteroidota	Bacteroidia	Bacteroidales	Rikenellaceae	Rikenellaceae_RC9_gut_group	uncultured_bacterium
OTU_623	0.9	1.29	1.17	Bacteria	Bacteroidota	Bacteroidia	Bacteroidales	Rikenellaceae	Rikenellaceae_RC9_gut_group	uncultured_bacterium
OTU_6231	0	0.29	0.08	Bacteria	Bacteroidota	Bacteroidia	Bacteroidales	Rikenellaceae	Rikenellaceae_RC9_gut_group	uncultured_bacterium
OTU_62364	0.1	0.14	0	Bacteria	Bacteroidota	Bacteroidia	Bacteroidales	Rikenellaceae	Rikenellaceae_RC9_gut_group	uncultured_bacterium
OTU_6287	0.1	1.29	2.25	Bacteria	Bacteroidota	Bacteroidia	Bacteroidales	Rikenellaceae	Rikenellaceae_RC9_gut_group	uncultured_bacterium
OTU_63315	0.2	0	0	Bacteria	Bacteroidota	Bacteroidia	Bacteroidales	Rikenellaceae	Rikenellaceae_RC9_gut_group	uncultured_rumen_bacterium
OTU_63823	0.2	0	0	Bacteria	Bacteroidota	Bacteroidia	Bacteroidales	Rikenellaceae	Rikenellaceae_RC9_gut_group	uncultured_bacterium
OTU_640	0.3	1.29	0.25	Bacteria	Bacteroidota	Bacteroidia	Bacteroidales	Rikenellaceae	Rikenellaceae_RC9_gut_group	uncultured_rumen_bacterium
OTU_64136	0.2	0	0	Bacteria	Bacteroidota	Bacteroidia	Bacteroidales	Rikenellaceae	Rikenellaceae_RC9_gut_group	uncultured_bacterium
OTU_64957	0	0.14	0.25	Bacteria	Bacteroidota	Bacteroidia	Bacteroidales	Rikenellaceae	Rikenellaceae_RC9_gut_group	uncultured_rumen_bacterium
OTU_6503	0	0	0.17	Bacteria	Bacteroidota	Bacteroidia	Bacteroidales	Rikenellaceae	Rikenellaceae_RC9_gut_group	uncultured_bacterium
OTU_652	0.3	0	0	Bacteria	Bacteroidota	Bacteroidia	Bacteroidales	Rikenellaceae	Rikenellaceae_RC9_gut_group	uncultured_rumen_bacterium
OTU_6555	0	0	0.17	Bacteria	Bacteroidota	Bacteroidia	Bacteroidales	Rikenellaceae	Rikenellaceae_RC9_gut_group	uncultured_bacterium
OTU_66183	0.2	0	0.08	Bacteria	Bacteroidota	Bacteroidia	Bacteroidales	Rikenellaceae	Rikenellaceae_RC9_gut_group	uncultured_rumen_bacterium
OTU_6620	0	0.14	0.17	Bacteria	Bacteroidota	Bacteroidia	Bacteroidales	Rikenellaceae	Rikenellaceae_RC9_gut_group	uncultured_rumen_bacterium
OTU_66215	0.1	0.14	0	Bacteria	Bacteroidota	Bacteroidia	Bacteroidales	Rikenellaceae	Rikenellaceae_RC9_gut_group	uncultured_bacterium
OTU_664	0.7	0.29	0.92	Bacteria	Bacteroidota	Bacteroidia	Bacteroidales	Rikenellaceae	Rikenellaceae_RC9_gut_group	uncultured_bacterium
OTU_67305	0	0.43	0	Bacteria	Bacteroidota	Bacteroidia	Bacteroidales	Rikenellaceae	Rikenellaceae_RC9_gut_group	uncultured_rumen_bacterium
OTU_67508	0	0.14	0.08	Bacteria	Bacteroidota	Bacteroidia	Bacteroidales	Rikenellaceae	Rikenellaceae_RC9_gut_group	uncultured_bacterium
OTU_6796	0	0.14	0.08	Bacteria	Bacteroidota	Bacteroidia	Bacteroidales	Rikenellaceae	Rikenellaceae_RC9_gut_group	uncultured_bacterium
OTU_680	0	0	0.75	Bacteria	Bacteroidota	Bacteroidia	Bacteroidales	Rikenellaceae	Rikenellaceae_RC9_gut_group	uncultured_bacterium
OTU_68437	0	0	0.17	Bacteria	Bacteroidota	Bacteroidia	Bacteroidales	Rikenellaceae	Rikenellaceae_RC9_gut_group	uncultured_bacterium
OTU_6855	0	0	0.17	Bacteria	Bacteroidota	Bacteroidia	Bacteroidales	Rikenellaceae	Rikenellaceae_RC9_gut_group	uncultured_bacterium
OTU_68891	0	0	0.33	Bacteria	Bacteroidota	Bacteroidia	Bacteroidales	Rikenellaceae	Rikenellaceae_RC9_gut_group	uncultured_bacterium
OTU_6907	0	0.14	0.17	Bacteria	Bacteroidota	Bacteroidia	Bacteroidales	Rikenellaceae	Rikenellaceae_RC9_gut_group	uncultured_rumen_bacterium
OTU_69082	0	0	0.17	Bacteria	Bacteroidota	Bacteroidia	Bacteroidales	Rikenellaceae	Rikenellaceae_RC9_gut_group	uncultured_rumen_bacterium
OTU_69100	0	0	0.25	Bacteria	Bacteroidota	Bacteroidia	Bacteroidales	Rikenellaceae	Rikenellaceae_RC9_gut_group	uncultured_bacterium
OTU_692	0.7	0.71	0.92	Bacteria	Bacteroidota	Bacteroidia	Bacteroidales	Rikenellaceae	Rikenellaceae_RC9_gut_group	uncultured_rumen_bacterium
OTU_69316	0	0	0.33	Bacteria	Bacteroidota	Bacteroidia	Bacteroidales	Rikenellaceae	Rikenellaceae_RC9_gut_group	uncultured_bacterium
OTU_69362	0	0	0.25	Bacteria	Bacteroidota	Bacteroidia	Bacteroidales	Rikenellaceae	Rikenellaceae_RC9_gut_group	uncultured_bacterium
OTU_69438	0	0	0.17	Bacteria	Bacteroidota	Bacteroidia	Bacteroidales	Rikenellaceae	Rikenellaceae_RC9_gut_group	uncultured_bacterium
OTU_69651	0	0	0.17	Bacteria	Bacteroidota	Bacteroidia	Bacteroidales	Rikenellaceae	Rikenellaceae_RC9_gut_group	uncultured_bacterium
OTU_6971	0	0	0.17	Bacteria	Bacteroidota	Bacteroidia	Bacteroidales	Rikenellaceae	Rikenellaceae_RC9_gut_group	uncultured_bacterium
OTU_7108	0	0	0.67	Bacteria	Bacteroidota	Bacteroidia	Bacteroidales	Rikenellaceae	Rikenellaceae_RC9_gut_group	uncultured_rumen_bacterium
OTU_711	0.4	0.14	0.17	Bacteria	Bacteroidota	Bacteroidia	Bacteroidales	Rikenellaceae	Rikenellaceae_RC9_gut_group	uncultured_bacterium
OTU_71324	0	0.14	0.08	Bacteria	Bacteroidota	Bacteroidia	Bacteroidales	Rikenellaceae	Rikenellaceae_RC9_gut_group	uncultured_bacterium
OTU_717	0.5	2	2.75	Bacteria	Bacteroidota	Bacteroidia	Bacteroidales	Rikenellaceae	Rikenellaceae_RC9_gut_group	uncultured_bacterium
OTU_7283	0	0	0.17	Bacteria	Bacteroidota	Bacteroidia	Bacteroidales	Rikenellaceae	Rikenellaceae_RC9_gut_group	uncultured_rumen_bacterium
OTU_7284	0	0	0.42	Bacteria	Bacteroidota	Bacteroidia	Bacteroidales	Rikenellaceae	Rikenellaceae_RC9_gut_group	uncultured_bacterium
OTU_729	2.3	2.14	25.67	Bacteria	Bacteroidota	Bacteroidia	Bacteroidales	Rikenellaceae	Rikenellaceae_RC9_gut_group	uncultured_bacterium
OTU_7318	0.3	0	0.83	Bacteria	Bacteroidota	Bacteroidia	Bacteroidales	Rikenellaceae	Rikenellaceae_RC9_gut_group	uncultured_bacterium
OTU_7343	0	0	0.17	Bacteria	Bacteroidota	Bacteroidia	Bacteroidales	Rikenellaceae	Rikenellaceae_RC9_gut_group	uncultured_bacterium
OTU_737	0.3	1.86	0.5	Bacteria	Bacteroidota	Bacteroidia	Bacteroidales	Rikenellaceae	Rikenellaceae_RC9_gut_group	uncultured_bacterium
OTU_73941	0	0.14	0.08	Bacteria	Bacteroidota	Bacteroidia	Bacteroidales	Rikenellaceae	Rikenellaceae_RC9_gut_group	uncultured_bacterium
OTU_74292	0	0	0.17	Bacteria	Bacteroidota	Bacteroidia	Bacteroidales	Rikenellaceae	Rikenellaceae_RC9_gut_group	uncultured_bacterium
OTU_74326	0	0.14	0.25	Bacteria	Bacteroidota	Bacteroidia	Bacteroidales	Rikenellaceae	Rikenellaceae_RC9_gut_group	uncultured_bacterium
OTU_7440	1.2	0.14	2.42	Bacteria	Bacteroidota	Bacteroidia	Bacteroidales	Rikenellaceae	Rikenellaceae_RC9_gut_group	uncultured_bacterium
OTU_74902	0	0.29	0	Bacteria	Bacteroidota	Bacteroidia	Bacteroidales	Rikenellaceae	Rikenellaceae_RC9_gut_group	uncultured_rumen_bacterium
OTU_75003	0	0.14	0.08	Bacteria	Bacteroidota	Bacteroidia	Bacteroidales	Rikenellaceae	Rikenellaceae_RC9_gut_group	uncultured_bacterium
OTU_75155	0	0.14	0.08	Bacteria	Bacteroidota	Bacteroidia	Bacteroidales	Rikenellaceae	Rikenellaceae_RC9_gut_group	uncultured_bacterium
OTU_75543	0	0.14	0.08	Bacteria	Bacteroidota	Bacteroidia	Bacteroidales	Rikenellaceae	Rikenellaceae_RC9_gut_group	uncultured_bacterium
OTU_757	0.4	1.29	1.58	Bacteria	Bacteroidota	Bacteroidia	Bacteroidales	Rikenellaceae	Rikenellaceae_RC9_gut_group	uncultured_rumen_bacterium
OTU_7671	0	0.14	0.08	Bacteria	Bacteroidota	Bacteroidia	Bacteroidales	Rikenellaceae	Rikenellaceae_RC9_gut_group	uncultured_bacterium
OTU_76730	0.2	0	0	Bacteria	Bacteroidota	Bacteroidia	Bacteroidales	Rikenellaceae	Rikenellaceae_RC9_gut_group	uncultured_bacterium
OTU_77085	0.2	0	0	Bacteria	Bacteroidota	Bacteroidia	Bacteroidales	Rikenellaceae	Rikenellaceae_RC9_gut_group	uncultured_rumen_bacterium
OTU_780	1.5	2.57	0.83	Bacteria	Bacteroidota	Bacteroidia	Bacteroidales	Rikenellaceae	Rikenellaceae_RC9_gut_group	uncultured_rumen_bacterium
OTU_78201	0.2	0	0	Bacteria	Bacteroidota	Bacteroidia	Bacteroidales	Rikenellaceae	Rikenellaceae_RC9_gut_group	uncultured_bacterium
OTU_7828	0	0.29	0	Bacteria	Bacteroidota	Bacteroidia	Bacteroidales	Rikenellaceae	Rikenellaceae_RC9_gut_group	uncultured_bacterium
OTU_790	0.7	1.14	1.92	Bacteria	Bacteroidota	Bacteroidia	Bacteroidales	Rikenellaceae	Rikenellaceae_RC9_gut_group	uncultured_rumen_bacterium
OTU_79862	0.2	0	0.42	Bacteria	Bacteroidota	Bacteroidia	Bacteroidales	Rikenellaceae	Rikenellaceae_RC9_gut_group	uncultured_bacterium
OTU_81125	0.1	0	0.08	Bacteria	Bacteroidota	Bacteroidia	Bacteroidales	Rikenellaceae	Rikenellaceae_RC9_gut_group	uncultured_bacterium
OTU_81221	0.1	0	0.08	Bacteria	Bacteroidota	Bacteroidia	Bacteroidales	Rikenellaceae	Rikenellaceae_RC9_gut_group	uncultured_rumen_bacterium
OTU_81245	0.1	0	0.08	Bacteria	Bacteroidota	Bacteroidia	Bacteroidales	Rikenellaceae	Rikenellaceae_RC9_gut_group	uncultured_bacterium
OTU_81395	0	0	0.17	Bacteria	Bacteroidota	Bacteroidia	Bacteroidales	Rikenellaceae	Rikenellaceae_RC9_gut_group	uncultured_bacterium
OTU_82005	0.1	0	0.08	Bacteria	Bacteroidota	Bacteroidia	Bacteroidales	Rikenellaceae	Rikenellaceae_RC9_gut_group	uncultured_rumen_bacterium
OTU_82049	0.1	0	0.17	Bacteria	Bacteroidota	Bacteroidia	Bacteroidales	Rikenellaceae	Rikenellaceae_RC9_gut_group	uncultured_bacterium
OTU_82162	0.1	0	0.08	Bacteria	Bacteroidota	Bacteroidia	Bacteroidales	Rikenellaceae	Rikenellaceae_RC9_gut_group	uncultured_bacterium
OTU_825	0	0	0.25	Bacteria	Bacteroidota	Bacteroidia	Bacteroidales	Rikenellaceae	Rikenellaceae_RC9_gut_group	uncultured_bacterium
OTU_82554	0.1	0.14	0	Bacteria	Bacteroidota	Bacteroidia	Bacteroidales	Rikenellaceae	Rikenellaceae_RC9_gut_group	uncultured_bacterium
OTU_82779	0.2	0	0	Bacteria	Bacteroidota	Bacteroidia	Bacteroidales	Rikenellaceae	Rikenellaceae_RC9_gut_group
OTU_8305	0	0.29	0.75	Bacteria	Bacteroidota	Bacteroidia	Bacteroidales	Rikenellaceae	Rikenellaceae_RC9_gut_group	uncultured_rumen_bacterium
OTU_8393	0	0.43	0.67	Bacteria	Bacteroidota	Bacteroidia	Bacteroidales	Rikenellaceae	Rikenellaceae_RC9_gut_group	uncultured_bacterium
OTU_84	4.5	17.43	1.5	Bacteria	Bacteroidota	Bacteroidia	Bacteroidales	Rikenellaceae	Rikenellaceae_RC9_gut_group	uncultured_bacterium
OTU_8410	0.2	0.14	0.17	Bacteria	Bacteroidota	Bacteroidia	Bacteroidales	Rikenellaceae	Rikenellaceae_RC9_gut_group	uncultured_bacterium
OTU_84605	0.2	0	0.33	Bacteria	Bacteroidota	Bacteroidia	Bacteroidales	Rikenellaceae	Rikenellaceae_RC9_gut_group	uncultured_rumen_bacterium
OTU_85243	0	0	0.25	Bacteria	Bacteroidota	Bacteroidia	Bacteroidales	Rikenellaceae	Rikenellaceae_RC9_gut_group	uncultured_rumen_bacterium
OTU_85691	0.4	0	0.25	Bacteria	Bacteroidota	Bacteroidia	Bacteroidales	Rikenellaceae	Rikenellaceae_RC9_gut_group	uncultured_bacterium
OTU_860	0.5	0.29	1.67	Bacteria	Bacteroidota	Bacteroidia	Bacteroidales	Rikenellaceae	Rikenellaceae_RC9_gut_group	uncultured_bacterium
OTU_87352	0	0	0.17	Bacteria	Bacteroidota	Bacteroidia	Bacteroidales	Rikenellaceae	Rikenellaceae_RC9_gut_group	uncultured_bacterium
OTU_87637	0	0.86	0.08	Bacteria	Bacteroidota	Bacteroidia	Bacteroidales	Rikenellaceae	Rikenellaceae_RC9_gut_group	uncultured_bacterium
OTU_87877	0	0.29	0	Bacteria	Bacteroidota	Bacteroidia	Bacteroidales	Rikenellaceae	Rikenellaceae_RC9_gut_group	uncultured_rumen_bacterium
OTU_880	0	0	0.17	Bacteria	Bacteroidota	Bacteroidia	Bacteroidales	Rikenellaceae	Rikenellaceae_RC9_gut_group	uncultured_bacterium
OTU_881	0	1.43	1.67	Bacteria	Bacteroidota	Bacteroidia	Bacteroidales	Rikenellaceae	Rikenellaceae_RC9_gut_group	uncultured_bacterium
OTU_8854	0.9	0	0	Bacteria	Bacteroidota	Bacteroidia	Bacteroidales	Rikenellaceae	Rikenellaceae_RC9_gut_group	uncultured_bacterium
OTU_887	0	0	0.42	Bacteria	Bacteroidota	Bacteroidia	Bacteroidales	Rikenellaceae	Rikenellaceae_RC9_gut_group	uncultured_bacterium
OTU_8875	5.1	0	0	Bacteria	Bacteroidota	Bacteroidia	Bacteroidales	Rikenellaceae	Rikenellaceae_RC9_gut_group	uncultured_bacterium
OTU_893	0	0	0.42	Bacteria	Bacteroidota	Bacteroidia	Bacteroidales	Rikenellaceae	Rikenellaceae_RC9_gut_group	uncultured_bacterium
OTU_9040	0.1	0	0.08	Bacteria	Bacteroidota	Bacteroidia	Bacteroidales	Rikenellaceae	Rikenellaceae_RC9_gut_group	uncultured_bacterium
OTU_90515	0	0.43	0	Bacteria	Bacteroidota	Bacteroidia	Bacteroidales	Rikenellaceae	Rikenellaceae_RC9_gut_group	uncultured_rumen_bacterium
OTU_90833	0	0.14	0.08	Bacteria	Bacteroidota	Bacteroidia	Bacteroidales	Rikenellaceae	Rikenellaceae_RC9_gut_group
OTU_91206	0	1.71	0	Bacteria	Bacteroidota	Bacteroidia	Bacteroidales	Rikenellaceae	Rikenellaceae_RC9_gut_group	uncultured_bacterium
OTU_9156	0.2	0	0	Bacteria	Bacteroidota	Bacteroidia	Bacteroidales	Rikenellaceae	Rikenellaceae_RC9_gut_group	uncultured_bacterium
OTU_92718	0.7	1	1.08	Bacteria	Bacteroidota	Bacteroidia	Bacteroidales	Rikenellaceae	Rikenellaceae_RC9_gut_group	uncultured_bacterium
OTU_93	1.4	4.29	6	Bacteria	Bacteroidota	Bacteroidia	Bacteroidales	Rikenellaceae	Rikenellaceae_RC9_gut_group	uncultured_bacterium
OTU_93037	0.1	0.14	0.5	Bacteria	Bacteroidota	Bacteroidia	Bacteroidales	Rikenellaceae	Rikenellaceae_RC9_gut_group	uncultured_bacterium
OTU_93521	0.1	0	0.17	Bacteria	Bacteroidota	Bacteroidia	Bacteroidales	Rikenellaceae	Rikenellaceae_RC9_gut_group	uncultured_bacterium
OTU_94066	0.2	0	0	Bacteria	Bacteroidota	Bacteroidia	Bacteroidales	Rikenellaceae	Rikenellaceae_RC9_gut_group	uncultured_rumen_bacterium
OTU_94344	0.1	0	0.08	Bacteria	Bacteroidota	Bacteroidia	Bacteroidales	Rikenellaceae	Rikenellaceae_RC9_gut_group	uncultured_rumen_bacterium
OTU_94516	0.1	0.14	0.08	Bacteria	Bacteroidota	Bacteroidia	Bacteroidales	Rikenellaceae	Rikenellaceae_RC9_gut_group	uncultured_rumen_bacterium
OTU_94780	0.3	0	0	Bacteria	Bacteroidota	Bacteroidia	Bacteroidales	Rikenellaceae	Rikenellaceae_RC9_gut_group	uncultured_bacterium
OTU_95615	0.2	0	0	Bacteria	Bacteroidota	Bacteroidia	Bacteroidales	Rikenellaceae	Rikenellaceae_RC9_gut_group
OTU_95700	0	0.14	0.08	Bacteria	Bacteroidota	Bacteroidia	Bacteroidales	Rikenellaceae	Rikenellaceae_RC9_gut_group	uncultured_bacterium
OTU_96230	0	0.29	0	Bacteria	Bacteroidota	Bacteroidia	Bacteroidales	Rikenellaceae	Rikenellaceae_RC9_gut_group	uncultured_rumen_bacterium
OTU_97236	0	0	0.17	Bacteria	Bacteroidota	Bacteroidia	Bacteroidales	Rikenellaceae	Rikenellaceae_RC9_gut_group	uncultured_bacterium
OTU_97263	0.2	0	0.08	Bacteria	Bacteroidota	Bacteroidia	Bacteroidales	Rikenellaceae	Rikenellaceae_RC9_gut_group
OTU_97274	0.1	0	0.08	Bacteria	Bacteroidota	Bacteroidia	Bacteroidales	Rikenellaceae	Rikenellaceae_RC9_gut_group	uncultured_bacterium
OTU_97338	0	0.14	0.25	Bacteria	Bacteroidota	Bacteroidia	Bacteroidales	Rikenellaceae	Rikenellaceae_RC9_gut_group	uncultured_rumen_bacterium
OTU_98381	0.2	0	0	Bacteria	Bacteroidota	Bacteroidia	Bacteroidales	Rikenellaceae	Rikenellaceae_RC9_gut_group
OTU_98918	0	0.14	0.08	Bacteria	Bacteroidota	Bacteroidia	Bacteroidales	Rikenellaceae	Rikenellaceae_RC9_gut_group	uncultured_bacterium
OTU_9949	0.2	0	0	Bacteria	Bacteroidota	Bacteroidia	Bacteroidales	Rikenellaceae	Rikenellaceae_RC9_gut_group	uncultured_rumen_bacterium
OTU_99741	0	0	0.17	Bacteria	Bacteroidota	Bacteroidia	Bacteroidales	Rikenellaceae	Rikenellaceae_RC9_gut_group	uncultured_bacterium
OTU_14431	0	2.86	0	Bacteria	Firmicutes	Clostridia	Lachnospirales	Lachnospiraceae	Roseburia	uncultured_bacterium
OTU_17307	0	0.29	0.17	Bacteria	Firmicutes	Clostridia	Lachnospirales	Lachnospiraceae	Roseburia
OTU_22936	0	0.57	0.5	Bacteria	Firmicutes	Clostridia	Lachnospirales	Lachnospiraceae	Roseburia
OTU_25408	0	0	0.17	Bacteria	Firmicutes	Clostridia	Lachnospirales	Lachnospiraceae	Roseburia	uncultured_bacterium
OTU_2913	0	0	1.75	Bacteria	Firmicutes	Clostridia	Lachnospirales	Lachnospiraceae	Roseburia	PAC001600_s
OTU_309	0	0	3	Bacteria	Firmicutes	Clostridia	Lachnospirales	Lachnospiraceae	Roseburia	uncultured_bacterium
OTU_3099	0	0	0.67	Bacteria	Firmicutes	Clostridia	Lachnospirales	Lachnospiraceae	Roseburia
OTU_4177	0	0.57	0.08	Bacteria	Firmicutes	Clostridia	Lachnospirales	Lachnospiraceae	Roseburia
OTU_43162	0	0.14	0.08	Bacteria	Firmicutes	Clostridia	Lachnospirales	Lachnospiraceae	Roseburia	uncultured_bacterium
OTU_63269	0.2	0	0	Bacteria	Firmicutes	Clostridia	Lachnospirales	Lachnospiraceae	Roseburia
OTU_64983	0	0.29	0	Bacteria	Firmicutes	Clostridia	Lachnospirales	Lachnospiraceae	Roseburia	uncultured_bacterium
OTU_126682	0	0.14	0.08	Bacteria	Firmicutes	Clostridia		Hungateiclostridiaceae	Ruminiclostridium	uncultured_bacterium
OTU_2884	0	0.14	0.25	Bacteria	Firmicutes	Clostridia		Hungateiclostridiaceae	Ruminiclostridium	PAC002489_s
OTU_816	0	0	0.17	Bacteria	Firmicutes	Clostridia		Hungateiclostridiaceae	Ruminiclostridium	EF686590_s
OTU_95812	0	0.14	0.17	Bacteria	Firmicutes	Clostridia		Hungateiclostridiaceae	Ruminiclostridium	PAC002489_s
OTU_506	0	0.43	0	Bacteria	Proteobacteria	Gammaproteobacteria	Aeromonadales	Succinivibrionaceae	Ruminobacter
OTU_111905	0	0.14	0.08	Bacteria	Firmicutes	Clostridia	Oscillospirales	Ruminococcaceae	Ruminococcus	uncultured_bacterium
OTU_12291	0.2	0	0	Bacteria	Firmicutes	Clostridia	Oscillospirales	Ruminococcaceae	Ruminococcus	uncultured_bacterium
OTU_18692	0	0	0.17	Bacteria	Firmicutes	Clostridia	Oscillospirales	Ruminococcaceae	Ruminococcus	uncultured_rumen_bacterium
OTU_1933	0	1.43	0.33	Bacteria	Firmicutes	Clostridia	Oscillospirales	Ruminococcaceae	Ruminococcus	uncultured_bacterium
OTU_19901	0	0.14	0.08	Bacteria	Firmicutes	Clostridia	Oscillospirales	Ruminococcaceae	Ruminococcus	uncultured_bacterium
OTU_213	1.2	0	0	Bacteria	Firmicutes	Clostridia	Oscillospirales	Ruminococcaceae	Ruminococcus	uncultured_rumen_bacterium
OTU_21731	0	0	0.42	Bacteria	Firmicutes	Clostridia	Oscillospirales	Ruminococcaceae	Ruminococcus	uncultured_bacterium
OTU_21933	0	0	0.25	Bacteria	Firmicutes	Clostridia	Oscillospirales	Ruminococcaceae	Ruminococcus	uncultured_bacterium
OTU_28477	1.3	0.14	0	Bacteria	Firmicutes	Clostridia	Oscillospirales	Ruminococcaceae	Ruminococcus	uncultured_bacterium
OTU_29269	0.2	0	0	Bacteria	Firmicutes	Clostridia	Oscillospirales	Ruminococcaceae	Ruminococcus	uncultured_bacterium
OTU_2933	0	0	0.25	Bacteria	Firmicutes	Clostridia	Oscillospirales	Ruminococcaceae	Ruminococcus	uncultured_bacterium
OTU_348	2.2	0	0	Bacteria	Firmicutes	Clostridia	Oscillospirales	Ruminococcaceae	Ruminococcus	uncultured_rumen_bacterium
OTU_42175	0	0	0.17	Bacteria	Firmicutes	Clostridia	Oscillospirales	Ruminococcaceae	Ruminococcus	uncultured_rumen_bacterium
OTU_48163	0	0.14	0.08	Bacteria	Firmicutes	Clostridia	Oscillospirales	Ruminococcaceae	Ruminococcus	uncultured_bacterium
OTU_48350	0.1	0	0.08	Bacteria	Firmicutes	Clostridia	Oscillospirales	Ruminococcaceae	Ruminococcus	uncultured_rumen_bacterium
OTU_562	6	5.71	7	Bacteria	Firmicutes	Clostridia	Oscillospirales	Ruminococcaceae	Ruminococcus	uncultured_rumen_bacterium
OTU_572	0	1.29	0.17	Bacteria	Firmicutes	Clostridia	Oscillospirales	Ruminococcaceae	Ruminococcus	uncultured_bacterium
OTU_58117	0	0	0.17	Bacteria	Firmicutes	Clostridia	Oscillospirales	Ruminococcaceae	Ruminococcus	uncultured_bacterium
OTU_64651	0	0	0.17	Bacteria	Firmicutes	Clostridia	Oscillospirales	Ruminococcaceae	Ruminococcus	uncultured_rumen_bacterium
OTU_75430	0.1	0.14	0.08	Bacteria	Firmicutes	Clostridia	Oscillospirales	Ruminococcaceae	Ruminococcus	uncultured_bacterium
OTU_771	6.3	6	8.83	Bacteria	Firmicutes	Clostridia	Oscillospirales	Ruminococcaceae	Ruminococcus	uncultured_rumen_bacterium
OTU_80794	0	0.29	0	Bacteria	Firmicutes	Clostridia	Oscillospirales	Ruminococcaceae	Ruminococcus
OTU_9993	0.1	0	0.17	Bacteria	Firmicutes	Clostridia	Oscillospirales	Ruminococcaceae	Ruminococcus	uncultured_bacterium
OTU_121279	0	0	0.17	Bacteria	Firmicutes	Clostridia		Hungateiclostridiaceae	Saccharofermentans	uncultured_rumen_bacterium
OTU_12220	0.2	0	0	Bacteria	Firmicutes	Clostridia		Hungateiclostridiaceae	Saccharofermentans	uncultured_rumen_bacterium
OTU_12296	0.2	0	0	Bacteria	Firmicutes	Clostridia		Hungateiclostridiaceae	Saccharofermentans	uncultured_bacterium
OTU_12534	0.2	0	0	Bacteria	Firmicutes	Clostridia		Hungateiclostridiaceae	Saccharofermentans	uncultured_rumen_bacterium
OTU_13832	0	0.29	0	Bacteria	Firmicutes	Clostridia		Hungateiclostridiaceae	Saccharofermentans	uncultured_rumen_bacterium
OTU_15571	0	0	0.17	Bacteria	Firmicutes	Clostridia		Hungateiclostridiaceae	Saccharofermentans	uncultured_rumen_bacterium
OTU_212	0	2.71	0.58	Bacteria	Firmicutes	Clostridia		Hungateiclostridiaceae	Saccharofermentans	uncultured_rumen_bacterium
OTU_216	0	5	0.08	Bacteria	Firmicutes	Clostridia		Hungateiclostridiaceae	Saccharofermentans	uncultured_rumen_bacterium
OTU_27026	0.2	0	0	Bacteria	Firmicutes	Clostridia		Hungateiclostridiaceae	Saccharofermentans	uncultured_rumen_bacterium
OTU_27597	0.2	0.14	0	Bacteria	Firmicutes	Clostridia		Hungateiclostridiaceae	Saccharofermentans	uncultured_rumen_bacterium
OTU_27869	0.1	0	0.08	Bacteria	Firmicutes	Clostridia		Hungateiclostridiaceae	Saccharofermentans	uncultured_rumen_bacterium
OTU_29174	0.2	0	0	Bacteria	Firmicutes	Clostridia		Hungateiclostridiaceae	Saccharofermentans
OTU_30298	0.1	0	0.17	Bacteria	Firmicutes	Clostridia		Hungateiclostridiaceae	Saccharofermentans	uncultured_rumen_bacterium
OTU_314	0	0.57	1.33	Bacteria	Firmicutes	Clostridia		Hungateiclostridiaceae	Saccharofermentans	uncultured_rumen_bacterium
OTU_3540	0	0.29	0.67	Bacteria	Firmicutes	Clostridia		Hungateiclostridiaceae	Saccharofermentans	uncultured_rumen_bacterium
OTU_36405	0	0	0.17	Bacteria	Firmicutes	Clostridia		Hungateiclostridiaceae	Saccharofermentans	uncultured_rumen_bacterium
OTU_39003	0.1	0	0.08	Bacteria	Firmicutes	Clostridia		Hungateiclostridiaceae	Saccharofermentans	uncultured_rumen_bacterium
OTU_3913	0	0	0.17	Bacteria	Firmicutes	Clostridia		Hungateiclostridiaceae	Saccharofermentans	uncultured_bacterium
OTU_45221	0.2	0	0.08	Bacteria	Firmicutes	Clostridia		Hungateiclostridiaceae	Saccharofermentans	uncultured_rumen_bacterium
OTU_4536	0	2.86	0.5	Bacteria	Firmicutes	Clostridia		Hungateiclostridiaceae	Saccharofermentans	uncultured_rumen_bacterium
OTU_46035	0.1	0	0.17	Bacteria	Firmicutes	Clostridia		Hungateiclostridiaceae	Saccharofermentans	uncultured_rumen_bacterium
OTU_48563	0	3.14	0	Bacteria	Firmicutes	Clostridia		Hungateiclostridiaceae	Saccharofermentans	uncultured_rumen_bacterium
OTU_5	42	0.14	5.75	Bacteria	Firmicutes	Clostridia		Hungateiclostridiaceae	Saccharofermentans	uncultured_rumen_bacterium
OTU_57241	0.2	0	0	Bacteria	Firmicutes	Clostridia		Hungateiclostridiaceae	Saccharofermentans	uncultured_rumen_bacterium
OTU_60072	0.2	0	0	Bacteria	Firmicutes	Clostridia		Hungateiclostridiaceae	Saccharofermentans	uncultured_rumen_bacterium
OTU_63097	0.1	0	0.08	Bacteria	Firmicutes	Clostridia		Hungateiclostridiaceae	Saccharofermentans	uncultured_bacterium
OTU_64	43.1	0.43	7.42	Bacteria	Firmicutes	Clostridia		Hungateiclostridiaceae	Saccharofermentans	uncultured_rumen_bacterium
OTU_6678	0	0	0.25	Bacteria	Firmicutes	Clostridia		Hungateiclostridiaceae	Saccharofermentans	uncultured_rumen_bacterium
OTU_7	14.3	0	28.83	Bacteria	Firmicutes	Clostridia		Hungateiclostridiaceae	Saccharofermentans	uncultured_rumen_bacterium
OTU_71	13.8	0	32.33	Bacteria	Firmicutes	Clostridia		Hungateiclostridiaceae	Saccharofermentans	uncultured_rumen_bacterium
[truncated: 281 more rows]

## Sheet:  S5.Microbiota  Species
Table S5. Relative abundance of species.
OTU ID	YuanTongShan	MengHai	YeXiangGu	Kingdom	Phylum	Class	Order	Family	Genus	Species
OTU_126785	0	0.29	0	Bacteria	Proteobacteria	Gammaproteobacteria	Pseudomonadales	Moraxellaceae	Acinetobacter	Acinetobacter rathckeae
OTU_14382	0	0.43	0.08	Bacteria	Firmicutes	Clostridia	Lachnospirales	Lachnospiraceae	Agathobacter	Agathobacter ruminis
OTU_24792	0	0	0.17	Bacteria	Firmicutes	Bacilli	Bacillales	Bacillaceae	Bacillus	Bacillus pumilus
OTU_363	0	1.57	0	Bacteria	Actinobacteriota	Actinobacteria	Bifidobacteriales	Bifidobacteriaceae	Bifidobacterium	Bifidobacterium_thermacidophilum
OTU_4197	0	0.29	0	Bacteria	Firmicutes	Clostridia	Clostridiales	Clostridiaceae	Clostridium_sensu_stricto_1	Clostridium butyricum
OTU_4352	0.7	2.71	0.25	Bacteria	Firmicutes	Clostridia	Clostridiales	Clostridiaceae	Clostridium_sensu_stricto_1	Clostridium butyricum
OTU_6042	0	0.29	0	Bacteria	Firmicutes	Clostridia	Clostridiales	Clostridiaceae	Clostridium_sensu_stricto_1	Clostridium butyricum
OTU_4142	0	0.71	0.08	Bacteria	Firmicutes	Clostridia	Clostridiales	Clostridiaceae	Clostridium_sensu_stricto_1	Clostridium chartatabidum
OTU_42695	0	0.29	0.08	Bacteria	Firmicutes	Clostridia	Clostridiales	Clostridiaceae	Clostridium_sensu_stricto_1	Clostridium chartatabidum
OTU_458	2	2.71	0.25	Bacteria	Firmicutes	Clostridia	Clostridiales	Clostridiaceae	Clostridium_sensu_stricto_1	Clostridium chromiireducens
OTU_446	0	1.29	0.33	Bacteria	Firmicutes	Clostridia	Clostridiales	Clostridiaceae	Clostridium_sensu_stricto_1	Clostridium cibarium
OTU_72695	0	0.29	0	Bacteria	Firmicutes	Clostridia	Clostridiales	Clostridiaceae	Clostridium_sensu_stricto_1	Clostridium cibarium
OTU_835	0	0	0.17	Bacteria	Firmicutes	Clostridia	Lachnospirales	Lachnospiraceae	Lachnoclostridium	Clostridium herbivorans
OTU_103215	0	0.29	0	Bacteria	Firmicutes	Clostridia	Clostridiales	Clostridiaceae	Clostridium	Clostridium maximum
OTU_40273	0	0.29	0	Bacteria	Firmicutes	Clostridia	Clostridiales	Clostridiaceae	Clostridium_sensu_stricto_1	Clostridium maximum
OTU_4188	0	0.29	0	Bacteria	Firmicutes	Clostridia	Clostridiales	Clostridiaceae	Clostridium_sensu_stricto_1	Clostridium maximum
OTU_7830	0	0.29	0	Bacteria	Firmicutes	Clostridia	Clostridiales	Clostridiaceae	Clostridium_sensu_stricto_1	Clostridium maximum
OTU_3339	0.1	0	0.25	Bacteria	Firmicutes	Clostridia	Clostridiales	Clostridiaceae	Clostridium	Clostridium methylpentosum
OTU_22196	0	1	0	Bacteria	Firmicutes	Clostridia	Clostridiales	Clostridiaceae	Clostridium_sensu_stricto_1	Clostridium neonatale
OTU_11196	0.9	0.86	0.25	Bacteria	Firmicutes	Clostridia	Lachnospirales	Lachnospiraceae	Lachnoclostridium	Clostridium phytofermentans
OTU_88358	0	0.29	0	Bacteria	Firmicutes	Clostridia	Clostridiales	Clostridiaceae	Clostridium_sensu_stricto_1	Clostridium saccharoperbutylacetonicum
OTU_22052	0	0	0.17	Bacteria	Actinobacteriota	Coriobacteriia	Coriobacteriales	Coriobacteriaceae	Collinsella	Collinsella_aerofaciens
OTU_82	0	0	12	Bacteria	Actinobacteriota	Coriobacteriia	Coriobacteriales	Coriobacteriaceae	Collinsella	Collinsella_aerofaciens
OTU_10141	0.1	0	0.08	Bacteria	Actinobacteriota	Actinobacteria	Corynebacteriales	Corynebacteriaceae	Corynebacterium	Corynebacterium anserum
OTU_24664	0	0.29	0.17	Bacteria	Actinobacteriota	Actinobacteria	Corynebacteriales	Corynebacteriaceae	Corynebacterium	Corynebacterium gallinarum
OTU_102024	0	0	0.17	Bacteria	Actinobacteriota	Actinobacteria	Corynebacteriales	Corynebacteriaceae	Corynebacterium	Corynebacterium nasicanis
OTU_36752	0	0	0.33	Bacteria	Actinobacteriota	Actinobacteria	Corynebacteriales	Corynebacteriaceae	Corynebacterium	Corynebacterium pollutisoli
OTU_7488	0	0	0.42	Bacteria	Actinobacteriota	Actinobacteria	Corynebacteriales	Corynebacteriaceae	Corynebacterium	Corynebacterium pollutisoli
OTU_22105	0	0	0.67	Bacteria	Firmicutes	Clostridia	Clostridiales	Lachnospiraceae	Lachnoclostridium	Enterocloster alcoholdehydrogenati
OTU_48490	0	0.43	0	Bacteria	Firmicutes	Bacilli	Lactobacillales	Enterococcaceae	Enterococcus	Enterococcus mundtii
OTU_90788	0.1	0.57	0	Bacteria	Proteobacteria	Gammaproteobacteria	Enterobacterales	Enterobacteriaceae	Escherichia-Shigella	Escherichia hominis
OTU_11994	0.2	0	0	Bacteria	Firmicutes	Clostridia	Oscillospirales	Ruminococcaceae	Subdoligranulum	Faecalibacterium prausnitzii
OTU_149	0	0	8.92	Bacteria	Firmicutes	Clostridia	Oscillospirales	Ruminococcaceae	Subdoligranulum	Faecalibacterium_prausnitzii
OTU_2082	0	0	0.5	Bacteria	Firmicutes	Clostridia	Oscillospirales	Ruminococcaceae	Subdoligranulum	Faecalibacterium_prausnitzii
OTU_21148	0	0	0.33	Bacteria	Firmicutes	Clostridia	Oscillospirales	Ruminococcaceae	Subdoligranulum	Faecalibacterium_prausnitzii
OTU_102874	0	0	0.17	Bacteria	Firmicutes	Bacilli	Erysipelotrichales	Erysipelotrichaceae	Holdemanella	Holdemanella porci
OTU_101744	0	0	1.17	Bacteria	Firmicutes	Clostridia	Lachnospirales	Lachnospiraceae	Howardella	Howardella ureilytica
OTU_2131	0	0	0.17	Bacteria	Firmicutes	Clostridia	Lachnospirales	Lachnospiraceae	Howardella	Howardella ureilytica
OTU_307	0	0	2.83	Bacteria	Firmicutes	Clostridia	Lachnospirales	Lachnospiraceae	Howardella	Howardella ureilytica
OTU_70469	0	0	0.17	Bacteria	Firmicutes	Clostridia	Lachnospirales	Lachnospiraceae	Howardella	Howardella ureilytica
OTU_48542	0	0.29	0	Bacteria	Proteobacteria	Gammaproteobacteria	Enterobacterales	Enterobacteriaceae	Escherichia-Shigella	Klebsiella huaxiensis
OTU_1055	0	0.29	0.17	Bacteria	Firmicutes	Clostridia	Lachnospirales	Lachnospiraceae	Lachnoclostridium	Lacrimispora defluvii
OTU_3297	0	0.57	0.5	Bacteria	Firmicutes	Clostridia	Clostridiales	Lachnospiraceae	Lacrimispora	Lacrimispora defluvii
OTU_22450	0	0.29	0	Bacteria	Firmicutes	Bacilli	Lactobacillales	Lactobacillaceae	Lactobacillus	Lactobacillus agilis
OTU_22486	0	1.43	0	Bacteria	Firmicutes	Bacilli	Lactobacillales	Lactobacillaceae	Lactobacillus	Lactobacillus agilis
OTU_6402	0	1.71	0	Bacteria	Firmicutes	Bacilli	Lactobacillales	Lactobacillaceae	Lactobacillus	Lactobacillus amylovorus
OTU_43699	0.1	0.29	0.08	Bacteria	Firmicutes	Bacilli	Lactobacillales	Lactobacillaceae	Lactobacillus	Lactobacillus fermentum
OTU_5771	0	1.14	0	Bacteria	Firmicutes	Bacilli	Lactobacillales	Lactobacillaceae	Lactobacillus	Lactobacillus kitasatonis
OTU_22494	0.1	0.43	0.08	Bacteria	Firmicutes	Bacilli	Lactobacillales	Lactobacillaceae	Lactobacillus	Lactobacillus salivarius
OTU_5497	0.1	0.43	0	Bacteria	Firmicutes	Bacilli	Lactobacillales	Lactobacillaceae	Lactobacillus	Lactobacillus salivarius
OTU_29129	0.2	0	0	Bacteria	Firmicutes	Bacilli	Lactobacillales	Leuconostocaceae	Leuconostoc	Leuconostoc_mesenteroides
OTU_87776	0	0.29	0	Bacteria	Firmicutes	Bacilli	Lactobacillales	Lactobacillaceae	Lactobacillus	Limosilactobacillus mucosae
OTU_13681	0.4	0.14	0.25	Bacteria	Proteobacteria	Gammaproteobacteria	Burkholderiales	Sutterellaceae	Sutterella	Marseille-P2968
OTU_38	0	0	136.67	Bacteria	Actinobacteriota	Coriobacteriia	Coriobacteriales	Atopobiaceae	Parafannyhessea	Parafannyhessea umbonata
OTU_14348	0	1	0	Bacteria	Proteobacteria	Gammaproteobacteria	Pseudomonadales	Moraxellaceae	Acinetobacter	Prolinoborus fasciculus
OTU_17130	0	1.14	0	Bacteria	Proteobacteria	Gammaproteobacteria	Pseudomonadales	Moraxellaceae	Acinetobacter	Prolinoborus fasciculus
OTU_48042	0	0.57	0.17	Bacteria	Firmicutes	Clostridia	Lachnospirales	Lachnospiraceae	Pseudobutyrivibrio	Pseudobutyrivibrio ruminis
OTU_724	1.5	1.86	1.42	Bacteria	Firmicutes	Clostridia	Lachnospirales	Lachnospiraceae	Pseudobutyrivibrio	Pseudobutyrivibrio ruminis
OTU_5336	0	0.29	0	Bacteria	Actinobacteriota	Actinobacteria	Bifidobacteriales	Bifidobacteriaceae	Pseudoscardovia	Pseudoscardovia suis
OTU_24757	0	0.14	0.08	Bacteria	Firmicutes	Clostridia	Clostridiales	Lachnospiraceae	Pararoseburia	Roseburia lenta
OTU_31563	0	0.14	0.08	Bacteria	Firmicutes	Clostridia	Clostridiales	Lachnospiraceae	Pararoseburia	Roseburia lenta
OTU_37955	0	0.14	0.08	Bacteria	Firmicutes	Clostridia	Clostridiales	Lachnospiraceae	Pararoseburia	Roseburia lenta
OTU_39780	0	0.29	0	Bacteria	Firmicutes	Clostridia	Clostridiales	Lachnospiraceae	Pararoseburia	Roseburia lenta
OTU_69428	0	0.14	0.17	Bacteria	Firmicutes	Clostridia	Clostridiales	Lachnospiraceae	Pararoseburia	Roseburia lenta
OTU_119509	0	0.29	0	Bacteria	Firmicutes	Clostridia	Clostridiales	Clostridiaceae	Sarcina	Sarcina_sp.
OTU_119978	0	0.29	0	Bacteria	Firmicutes	Clostridia	Clostridiales	Clostridiaceae	Sarcina	Sarcina_sp.
OTU_121118	0	0.29	0	Bacteria	Firmicutes	Clostridia	Clostridiales	Clostridiaceae	Sarcina	Sarcina_sp.
OTU_22361	0	0.29	0	Bacteria	Firmicutes	Clostridia	Clostridiales	Clostridiaceae	Sarcina	Sarcina_sp.
OTU_25656	0	0.29	0	Bacteria	Firmicutes	Clostridia	Clostridiales	Clostridiaceae	Sarcina	Sarcina_sp.
OTU_4339	0	0.14	0.08	Bacteria	Firmicutes	Clostridia	Clostridiales	Clostridiaceae	Sarcina	Sarcina_sp.
OTU_56085	0	0.29	0	Bacteria	Firmicutes	Clostridia	Clostridiales	Clostridiaceae	Sarcina	Sarcina_sp.
OTU_72248	0	0.29	0	Bacteria	Firmicutes	Clostridia	Clostridiales	Clostridiaceae	Sarcina	Sarcina_sp.
OTU_72271	0	0.29	0	Bacteria	Firmicutes	Clostridia	Clostridiales	Clostridiaceae	Sarcina	Sarcina_sp.
OTU_72704	0	0.29	0	Bacteria	Firmicutes	Clostridia	Clostridiales	Clostridiaceae	Sarcina	Sarcina_sp.
OTU_73583	0	0.29	0	Bacteria	Firmicutes	Clostridia	Clostridiales	Clostridiaceae	Sarcina	Sarcina_sp.
OTU_107454	0.1	0	0.08	Bacteria	Spirochaetota	Spirochaetia	Spirochaetales	Spirochaetaceae	Sphaerochaeta	Spirochaeta_sp.
OTU_17072	0	0.29	0	Bacteria	Spirochaetota	Spirochaetia	Spirochaetales	Spirochaetaceae	Sphaerochaeta	Spirochaeta_sp.
OTU_26774	0.2	0	0	Bacteria	Spirochaetota	Spirochaetia	Spirochaetales	Spirochaetaceae	Sphaerochaeta	Spirochaeta_sp.
OTU_46654	0.2	0	0	Bacteria	Spirochaetota	Spirochaetia	Spirochaetales	Spirochaetaceae	Sphaerochaeta	Spirochaeta_sp.
OTU_47620	0.1	0	0.08	Bacteria	Spirochaetota	Spirochaetia	Spirochaetales	Spirochaetaceae	Sphaerochaeta	Spirochaeta_sp.
OTU_293	0	0	1.33	Bacteria	Firmicutes	Bacilli	Lactobacillales	Streptococcaceae	Streptococcus	Streptococcus equinus
OTU_8931	0.2	0.14	0	Bacteria	Firmicutes	Bacilli	Lactobacillales	Streptococcaceae	Streptococcus	Streptococcus henryi
OTU_3241	0	0	3.08	Bacteria	Firmicutes	Bacilli	Lactobacillales	Streptococcaceae	Streptococcus	Streptococcus lutetiensis
OTU_5168	0	0.57	0.08	Bacteria	Synergistota	Synergistia	Synergistales	Synergistaceae	Candidatus_Tammella	Synergistetes_bacterium
OTU_95600	0.2	0	0	Bacteria	Synergistota	Synergistia	Synergistales	Synergistaceae	Candidatus_Tammella	Synergistetes_bacterium
OTU_25707	0	0	0.25	Bacteria	Firmicutes	Clostridia	Peptostreptococcales-Tissierellales	Peptostreptococcaceae	Terrisporobacter	Terrisporobacter mayombei
OTU_102634	0	0	0.33	Bacteria	Actinobacteriota	Coriobacteriia	Coriobacteriales	Atopobiaceae	Olsenella	Tractidigestivibacter scatoligenes
OTU_1394	0.2	0	0.25	Bacteria	Spirochaetota	Spirochaetia	Spirochaetales	Spirochaetaceae	Treponema	Treponema_sp.
OTU_70216	0	0	0.33	Bacteria	Firmicutes	Bacilli	Lactobacillales	Leuconostocaceae	Weissella	Weissella confusa

## Sheet:  S7. Values of heatmap ba
Table S7. Values of heatmap based on Bray_curtis distance.
Samples	YTS.DX.3	YTS.DX.4	YTS.DX.5	YTS.DX.6	YTS.DX.7	YTS.DX.8	YTS.DX.9	YTS.DX.10	YTS.DX.11	YTS.DX.12	MH.DX.PL	MH.DX.ls	MH.CE.7	MH.CE.6	MH.CE.5	MH.CE.4	MH.CE.3	FYZX.CE.4	FYZX.CE.5	FYZX.CE.13	FYZX.CE.2	FYZX.CE.3	FYZX.CE.6	FYZX.CE.8	FYZX.CE.7	FYZX.CE.9	FYZX.CE.10	FYZX.CE.11	FYZX.CE.12
YTS.DX.3	0	0.415247	0.568301	0.644824	0.45142	0.52599	0.636222	0.569004	0.617528	0.538962	0.760241	0.74619	0.727618	0.863067	0.868211	0.899117	0.892143	0.710599	0.6789	0.747471	0.737015	0.694972	0.824949	0.707666	0.739514	0.994961	0.676247	0.669526	0.713284
YTS.DX.4	0.415247	0	0.608423	0.666026	0.486155	0.521952	0.665749	0.531838	0.67353	0.467195	0.782089	0.792904	0.745874	0.851437	0.857478	0.885376	0.891545	0.708245	0.70375	0.768807	0.75684	0.739313	0.810881	0.742765	0.762399	0.991838	0.715217	0.718557	0.723619
YTS.DX.5	0.568301	0.608423	0	0.56726	0.600743	0.534884	0.693392	0.548912	0.573906	0.641008	0.710773	0.696977	0.595871	0.727966	0.722477	0.82125	0.730481	0.66755	0.663655	0.64893	0.670022	0.623501	0.788979	0.613569	0.612739	0.993992	0.63278	0.710512	0.627534
YTS.DX.6	0.644824	0.666026	0.56726	0	0.615299	0.595941	0.665685	0.609878	0.530277	0.690903	0.690055	0.682333	0.694586	0.787587	0.791702	0.798904	0.792746	0.66823	0.651161	0.631324	0.65164	0.618255	0.846379	0.712135	0.600987	0.994853	0.655618	0.673317	0.614227
YTS.DX.7	0.45142	0.486155	0.600743	0.615299	0	0.446034	0.646251	0.506645	0.619394	0.558021	0.7299	0.756596	0.69508	0.842124	0.840476	0.869703	0.874763	0.671004	0.670583	0.734507	0.729347	0.701073	0.827123	0.721869	0.722506	0.995615	0.686232	0.664493	0.679256
YTS.DX.8	0.52599	0.521952	0.534884	0.595941	0.446034	0	0.686415	0.564335	0.651415	0.583917	0.772666	0.775996	0.728931	0.853974	0.841099	0.874617	0.870034	0.708478	0.702814	0.746938	0.745382	0.734893	0.805424	0.740318	0.73165	0.996574	0.712176	0.712889	0.709206
YTS.DX.9	0.636222	0.665749	0.693392	0.665685	0.646251	0.686415	0	0.522395	0.50431	0.751131	0.817412	0.838544	0.765094	0.813424	0.80024	0.823184	0.824532	0.779243	0.784558	0.789827	0.786949	0.686823	0.807721	0.738643	0.754133	0.996216	0.777853	0.761877	0.687037
YTS.DX.10	0.569004	0.531838	0.548912	0.609878	0.506645	0.564335	0.522395	0	0.52463	0.611345	0.760978	0.792096	0.643608	0.779306	0.768144	0.843127	0.781264	0.682563	0.708732	0.752359	0.733066	0.665056	0.813929	0.71303	0.690066	0.996189	0.722216	0.709355	0.667525
YTS.DX.11	0.617528	0.67353	0.573906	0.530277	0.619394	0.651415	0.50431	0.52463	0	0.711813	0.764136	0.786329	0.651311	0.744979	0.727997	0.840345	0.744286	0.719973	0.709842	0.736711	0.725983	0.681411	0.838319	0.70436	0.671748	0.995356	0.730168	0.671726	0.675552
YTS.DX.12	0.538962	0.467195	0.641008	0.690903	0.558021	0.583917	0.751131	0.611345	0.711813	0	0.806642	0.788493	0.765116	0.842147	0.851771	0.873804	0.879041	0.723722	0.754153	0.824256	0.794316	0.798447	0.847505	0.792418	0.791492	0.99317	0.781759	0.711179	0.759049
MH.DX.PL	0.760241	0.782089	0.710773	0.690055	0.7299	0.772666	0.817412	0.760978	0.764136	0.806642	0	0.666012	0.699179	0.847389	0.853869	0.859265	0.834482	0.665195	0.634561	0.678373	0.670067	0.667019	0.835351	0.738877	0.688969	0.996234	0.65848	0.688288	0.649016
MH.DX.ls	0.74619	0.792904	0.696977	0.682333	0.756596	0.775996	0.838544	0.792096	0.786329	0.788493	0.666012	0	0.65795	0.787112	0.814023	0.808414	0.816532	0.623835	0.635514	0.64832	0.602357	0.643136	0.784505	0.717363	0.647033	0.994239	0.595189	0.723568	0.674061
MH.CE.7	0.727618	0.745874	0.595871	0.694586	0.69508	0.728931	0.765094	0.643608	0.651311	0.765116	0.699179	0.65795	0	0.557935	0.571288	0.738019	0.637256	0.666318	0.706553	0.736515	0.694175	0.687052	0.783373	0.696251	0.67356	0.993797	0.738521	0.748514	0.68227
MH.CE.6	0.863067	0.851437	0.727966	0.787587	0.842124	0.853974	0.813424	0.779306	0.744979	0.842147	0.847389	0.787112	0.557935	0	0.266655	0.549353	0.509032	0.800663	0.818196	0.829981	0.833809	0.792806	0.849032	0.811821	0.739322	0.990586	0.852869	0.881423	0.780453
MH.CE.5	0.868211	0.857478	0.722477	0.791702	0.840476	0.841099	0.80024	0.768144	0.727997	0.851771	0.853869	0.814023	0.571288	0.266655	0	0.57551	0.439321	0.795366	0.819056	0.834312	0.836515	0.794393	0.85141	0.808919	0.733615	0.99248	0.855286	0.889717	0.779734
MH.CE.4	0.899117	0.885376	0.82125	0.798904	0.869703	0.874617	0.823184	0.843127	0.840345	0.873804	0.859265	0.808414	0.738019	0.549353	0.57551	0	0.650354	0.824761	0.833293	0.836068	0.850867	0.798271	0.883061	0.843091	0.768935	0.990961	0.879321	0.910092	0.791764
MH.CE.3	0.892143	0.891545	0.730481	0.792746	0.874763	0.870034	0.824532	0.781264	0.744286	0.879041	0.834482	0.816532	0.637256	0.509032	0.439321	0.650354	0	0.837283	0.841516	0.821689	0.843342	0.766341	0.879058	0.809109	0.759742	0.994534	0.863167	0.90076	0.797327
FYZX.CE.4	0.710599	0.708245	0.66755	0.66823	0.671004	0.708478	0.779243	0.682563	0.719973	0.723722	0.665195	0.623835	0.666318	0.800663	0.795366	0.824761	0.837283	0	0.485129	0.612342	0.511133	0.615503	0.78874	0.682508	0.586357	0.992029	0.574241	0.5626	0.589901
FYZX.CE.5	0.6789	0.70375	0.663655	0.651161	0.670583	0.702814	0.784558	0.708732	0.709842	0.754153	0.634561	0.635514	0.706553	0.818196	0.819056	0.833293	0.841516	0.485129	0	0.523241	0.474874	0.529395	0.770913	0.591001	0.537666	0.99161	0.48716	0.500588	0.540315
FYZX.CE.13	0.747471	0.768807	0.64893	0.631324	0.734507	0.746938	0.789827	0.752359	0.736711	0.824256	0.678373	0.64832	0.736515	0.829981	0.834312	0.836068	0.821689	0.612342	0.523241	0	0.486339	0.51475	0.700258	0.517608	0.511667	0.997411	0.455435	0.667198	0.577609
FYZX.CE.2	0.737015	0.75684	0.670022	0.65164	0.729347	0.745382	0.786949	0.733066	0.725983	0.794316	0.670067	0.602357	0.694175	0.833809	0.836515	0.850867	0.843342	0.511133	0.474874	0.486339	0	0.549075	0.777963	0.617212	0.55541	0.99001	0.526343	0.604719	0.586164
FYZX.CE.3	0.694972	0.739313	0.623501	0.618255	0.701073	0.734893	0.686823	0.665056	0.681411	0.798447	0.667019	0.643136	0.687052	0.792806	0.794393	0.798271	0.766341	0.615503	0.529395	0.51475	0.549075	0	0.746193	0.539543	0.52809	0.994414	0.525963	0.655324	0.481611
FYZX.CE.6	0.824949	0.810881	0.788979	0.846379	0.827123	0.805424	0.807721	0.813929	0.838319	0.847505	0.835351	0.784505	0.783373	0.849032	0.85141	0.883061	0.879058	0.78874	0.770913	0.700258	0.777963	0.746193	0	0.638324	0.724005	0.997102	0.711215	0.83401	0.720817
FYZX.CE.8	0.707666	0.742765	0.613569	0.712135	0.721869	0.740318	0.738643	0.71303	0.70436	0.792418	0.738877	0.717363	0.696251	0.811821	0.808919	0.843091	0.809109	0.682508	0.591001	0.517608	0.617212	0.539543	0.638324	0	0.584559	0.994677	0.537902	0.714912	0.588918
FYZX.CE.7	0.739514	0.762399	0.612739	0.600987	0.722506	0.73165	0.754133	0.690066	0.671748	0.791492	0.688969	0.647033	0.67356	0.739322	0.733615	0.768935	0.759742	0.586357	0.537666	0.511667	0.55541	0.52809	0.724005	0.584559	0	0.995347	0.555349	0.669906	0.503505
FYZX.CE.9	0.994961	0.991838	0.993992	0.994853	0.995615	0.996574	0.996216	0.996189	0.995356	0.99317	0.996234	0.994239	0.993797	0.990586	0.99248	0.990961	0.994534	0.992029	0.99161	0.997411	0.99001	0.994414	0.997102	0.994677	0.995347	0	0.993721	0.991166	0.995044
FYZX.CE.10	0.676247	0.715217	0.63278	0.655618	0.686232	0.712176	0.777853	0.722216	0.730168	0.781759	0.65848	0.595189	0.738521	0.852869	0.855286	0.879321	0.863167	0.574241	0.48716	0.455435	0.526343	0.525963	0.711215	0.537902	0.555349	0.993721	0	0.5887	0.552375
FYZX.CE.11	0.669526	0.718557	0.710512	0.673317	0.664493	0.712889	0.761877	0.709355	0.671726	0.711179	0.688288	0.723568	0.748514	0.881423	0.889717	0.910092	0.90076	0.5626	0.500588	0.667198	0.604719	0.655324	0.83401	0.714912	0.669906	0.991166	0.5887	0	0.627793
FYZX.CE.12	0.713284	0.723619	0.627534	0.614227	0.679256	0.709206	0.687037	0.667525	0.675552	0.759049	0.649016	0.674061	0.68227	0.780453	0.779734	0.791764	0.797327	0.589901	0.540315	0.577609	0.586164	0.481611	0.720817	0.588918	0.503505	0.995044	0.552375	0.627793	0

## Sheet: S8. Values of heatmap bas
Table S7. Values of heatmap based on Euclidean distance.
Samples	YTS.DX.3	YTS.DX.4	YTS.DX.5	YTS.DX.6	YTS.DX.7	YTS.DX.8	YTS.DX.9	YTS.DX.10	YTS.DX.11	YTS.DX.12	MH.DX.PL	MH.DX.ls	MH.CE.7	MH.CE.6	MH.CE.5	MH.CE.4	MH.CE.3	FYZX.CE.4	FYZX.CE.5
YTS.DX.3	0	0.688318	0.938881	0.973562	0.686512	0.854323	0.922933	0.906787	0.985277	0.767905	1.13962	1.07044	1.17764	1.31964	1.32965	1.34918	1.33349	1.03198	1.00142
YTS.DX.4	0.688318	0	1.10841	1.17623	0.760478	1.04308	1.10768	0.780579	1.22854	0.562535	1.24103	1.24784	1.26336	1.35112	1.35204	1.3772	1.35702	1.16601	1.17055
YTS.DX.5	0.938881	1.10841	0	0.758268	0.954501	0.846382	1.15801	0.863037	0.864663	1.04714	1.04955	1.00376	0.75708	0.976702	0.901274	1.25169	0.894677	0.930041	0.947185
YTS.DX.6	0.973562	1.17623	0.758268	0	0.93346	0.954481	1.17425	0.94595	0.847613	1.13464	0.869773	0.86795	0.961519	1.18209	1.14851	1.31421	1.13882	0.752892	0.73993
YTS.DX.7	0.686512	0.760478	0.954501	0.93346	0	0.864762	1.10871	0.742159	1.04951	0.777598	1.0952	1.06847	1.09619	1.26743	1.26811	1.32575	1.27308	0.95568	0.956306
YTS.DX.8	0.854323	1.04308	0.846382	0.954481	0.864762	0	1.25426	1.08528	1.17482	0.953251	1.21774	1.20777	1.2109	1.31242	1.30963	1.36032	1.31688	1.14776	1.12519
YTS.DX.9	0.922933	1.10768	1.15801	1.17425	1.10871	1.25426	0	0.966834	0.757987	1.2303	1.27408	1.31755	1.18375	1.23403	1.2089	1.33628	1.20457	1.27625	1.26055
YTS.DX.10	0.906787	0.780579	0.863037	0.94595	0.742159	1.08528	0.966834	0	0.946412	0.935989	1.13784	1.17154	0.914357	1.08814	1.025	1.28771	1.02307	1.03327	1.06466
YTS.DX.11	0.985277	1.22854	0.864663	0.847613	1.04951	1.17482	0.757987	0.946412	0	1.23346	1.11967	1.15351	0.891321	1.02332	0.940124	1.27752	0.938283	1.03389	1.03694
YTS.DX.12	0.767905	0.562535	1.04714	1.13464	0.777598	0.953251	1.2303	0.935989	1.23346	0	1.22993	1.20778	1.2666	1.34476	1.35858	1.37449	1.36598	1.1162	1.14263
MH.DX.PL	1.13962	1.24103	1.04955	0.869773	1.0952	1.21774	1.27408	1.13784	1.11967	1.22993	0	0.89681	1.10949	1.31886	1.31307	1.34545	1.28505	0.850464	0.818966
MH.DX.ls	1.07044	1.24784	1.00376	0.86795	1.06847	1.20777	1.31755	1.17154	1.15351	1.20778	0.89681	0	1.08059	1.29094	1.32634	1.30271	1.32676	0.706895	0.727403
MH.CE.7	1.17764	1.26336	0.75708	0.961519	1.09619	1.2109	1.18375	0.914357	0.891321	1.2666	1.10949	1.08059	0	0.668394	0.62076	1.05024	0.68087	1.00463	1.06162
MH.CE.6	1.31964	1.35112	0.976702	1.18209	1.26743	1.31242	1.23403	1.08814	1.02332	1.34476	1.31886	1.29094	0.668394	0	0.292173	0.709827	0.491828	1.2659	1.29249
MH.CE.5	1.32965	1.35204	0.901274	1.14851	1.26811	1.30963	1.2089	1.025	0.940124	1.35858	1.31307	1.32634	0.62076	0.292173	0	0.876498	0.355092	1.25612	1.28807
MH.CE.4	1.34918	1.3772	1.25169	1.31421	1.32575	1.36032	1.33628	1.28771	1.27752	1.37449	1.34545	1.30271	1.05024	0.709827	0.876498	0	0.972977	1.34567	1.34417
MH.CE.3	1.33349	1.35702	0.894677	1.13882	1.27308	1.31688	1.20457	1.02307	0.938283	1.36598	1.28505	1.32676	0.68087	0.491828	0.355092	0.972977	0	1.25719	1.27727
FYZX.CE.4	1.03198	1.16601	0.930041	0.752892	0.95568	1.14776	1.27625	1.03327	1.03389	1.1162	0.850464	0.706895	1.00463	1.2659	1.25612	1.34567	1.25719	0	0.515412
FYZX.CE.5	1.00142	1.17055	0.947185	0.73993	0.956306	1.12519	1.26055	1.06466	1.03694	1.14263	0.818966	0.727403	1.06162	1.29249	1.28807	1.34417	1.27727	0.515412	0
FYZX.CE.13	1.06773	1.22311	0.955656	0.81263	1.02181	1.17611	1.25661	1.1045	1.06834	1.22453	0.86766	0.800446	1.09823	1.30501	1.2981	1.35227	1.28741	0.696096	0.587813
FYZX.CE.2	1.05998	1.21298	0.974669	0.753961	1.00426	1.15311	1.27968	1.11076	1.07178	1.19497	0.83574	0.695265	1.06406	1.33129	1.32515	1.36613	1.32041	0.520378	0.507642
FYZX.CE.3	1.02755	1.19415	0.902914	0.795779	1.02129	1.15266	1.09818	0.994982	0.992655	1.22215	0.907596	0.873519	0.962027	1.16607	1.13807	1.28373	1.09159	0.783583	0.700015
FYZX.CE.6	1.32649	1.35481	1.30347	1.32997	1.3249	1.34032	1.2956	1.3426	1.34361	1.36395	1.29088	1.28612	1.28838	1.37154	1.37961	1.39784	1.38717	1.28997	1.27072
FYZX.CE.8	1.13324	1.24693	0.99474	1.06737	1.1331	1.2033	1.20251	1.13191	1.10415	1.26213	1.09965	1.06536	1.0652	1.21208	1.19039	1.33182	1.18191	1.0316	0.930056
FYZX.CE.7	1.0891	1.22839	0.78935	0.714898	1.01543	1.16033	1.21555	0.99383	0.902088	1.21331	0.896668	0.835851	0.871216	1.09062	1.04251	1.27208	1.02878	0.681169	0.591236
FYZX.CE.9	1.41367	1.41384	1.41402	1.414	1.41378	1.41415	1.41415	1.41408	1.41414	1.41363	1.4139	1.41367	1.41399	1.41386	1.414	1.41411	1.41401	1.41383	1.41378
FYZX.CE.10	0.980144	1.17874	0.973379	0.857298	1.00179	1.14013	1.23747	1.1178	1.12804	1.20059	0.89105	0.65911	1.16345	1.36002	1.36456	1.37325	1.36029	0.706268	0.635876
FYZX.CE.11	0.949777	1.18793	1.0242	0.820413	0.957593	1.10113	1.11239	1.12751	0.956525	1.12692	0.886796	0.832185	1.16805	1.37814	1.38329	1.3875	1.377	0.652345	0.58704
FYZX.CE.12	1.09193	1.18345	0.875813	0.776075	1.02215	1.1331	1.19753	1.01638	0.998448	1.16839	0.829874	0.876054	0.985138	1.17826	1.15451	1.28076	1.1234	0.79112	0.701268

## Sheet: S9. Values of LDA maker.YuanTon
Table S8. Values of some top abundant LDA maker in feces samples collected from YuanTongshan region.
Biomarker ID	-log10(abundance)	LDA	p-value
p_Bacteroidota.c_Bacteroidia.o_Bacteroidales.f_p_251_o5	4.98116	4.64429	8.87241e-05
p_Fibrobacterota.c_Fibrobacteria	4.70417	4.36083	0.000306055
p_Fibrobacterota.c_Fibrobacteria.o_Fibrobacterales	4.70417	4.36131	0.000306055
p_Fibrobacterota	4.70417	4.36064	0.000306055
p_Fibrobacterota.c_Fibrobacteria.o_Fibrobacterales.f_Fibrobacteraceae.g_Fibrobacter	4.70417	4.36132	0.000306055
p_Fibrobacterota.c_Fibrobacteria.o_Fibrobacterales.f_Fibrobacteraceae	4.70417	4.36081	0.000306055
p_Fibrobacterota.c_Fibrobacteria.o_Fibrobacterales.f_Fibrobacteraceae.g_Fibrobacter.s_uncultured_rumen_bacterium	4.68608	4.34139	0.000340905
p_Fibrobacterota.c_Fibrobacteria.o_Fibrobacterales.f_Fibrobacteraceae.g_Fibrobacter.s_uncultured_bacterium	3.28577	3.3627	0.0012365
p_Synergistota.c_Synergistia	3.1851	3.50069	0.00129082
p_Synergistota	3.1851	3.48594	0.00129082
p_Synergistota.c_Synergistia.o_Synergistales	3.1851	3.49573	0.00129082
p_Synergistota.c_Synergistia.o_Synergistales.f_Synergistaceae	3.1851	3.49761	0.00129082
p_Spirochaetota	4.80475	4.21037	0.00616741
p_Spirochaetota.c_Spirochaetia.o_Spirochaetales.f_Spirochaetaceae.g_Treponema.s_uncultured_bacterium	4.74611	4.2291	0.00750884
p_Firmicutes.c_Bacilli.o_Erysipelotrichales.f_Erysipelatoclostridiaceae.g_UCG_004	3.53935	3.24877	0.00755509
p_Planctomycetota.c_Planctomycetes.o_Pirellulales.f_Pirellulaceae.g_CPla_4_termite_group	4.27056	3.89303	0.00763948
p_Planctomycetota.c_Planctomycetes.o_Pirellulales.f_Pirellulaceae.g_CPla_4_termite_group.s_uncultured_planctomycete	4.26745	3.88872	0.00859243
p_Firmicutes.c_Bacilli.o_Erysipelotrichales.f_Erysipelatoclostridiaceae	3.53935	3.26308	0.0101003
p_Bacteroidota.c_Bacteroidia.o_Bacteroidales.f_Prevotellaceae.g_Alloprevotella	3.42545	3.32981	0.0106565
p_Bacteroidota.c_Bacteroidia.o_Bacteroidales.f_Prevotellaceae.g_Alloprevotella.s_uncultured_bacterium	3.42545	3.32969	0.0106565
p_Firmicutes.c_Clostridia.o_Lachnospirales.f_Lachnospiraceae.g_Lachnospiraceae_XPB1014_group.s_uncultured_bacterium	4.84955	4.44133	0.0107665
p_Spirochaetota.c_Spirochaetia.o_Spirochaetales.f_Spirochaetaceae	4.77859	4.16801	0.010895
p_Spirochaetota.c_Spirochaetia	4.77859	4.16801	0.010895
p_Spirochaetota.c_Spirochaetia.o_Spirochaetales	4.77859	4.16801	0.010895
p_Verrucomicrobiota.c_Lentisphaeria.o_Oligosphaerales.f_Oligosphaeraceae.g_Z20.s_uncultured_bacterium	3.83195	3.49381	0.0118022
p_Verrucomicrobiota.c_Lentisphaeria.o_Oligosphaerales.f_Oligosphaeraceae.g_Z20	3.83195	3.49381	0.0118022
p_Firmicutes.c_Clostridia.o_Lachnospirales.f_Lachnospiraceae.g_Lachnospiraceae_XPB1014_group	4.85037	4.44201	0.012132
p_Firmicutes.c_Bacilli.o_Erysipelotrichales.f_Erysipelatoclostridiaceae.g_UCG_004.s_uncultured_bacterium	3.27051	3.1819	0.014753
p_Spirochaetota.c_Spirochaetia.o_Spirochaetales.f_Spirochaetaceae.g_Treponema	4.7594	4.19586	0.0162454
p_Bacteroidota.c_Bacteroidia.o_Bacteroidales.f_Bacteroidales_RF16_group	3.31474	3.39104	0.016291
p_Firmicutes.c_Clostridia.o_Lachnospirales.f_Lachnospiraceae.g_Lachnospiraceae_AC2044_group	4.15384	3.5983	0.0173446
p_Firmicutes.c_Clostridia.o_Lachnospirales.f_Lachnospiraceae.g_Lachnospiraceae_AC2044_group.s_uncultured_bacterium	4.13092	3.58504	0.0260772
p_Planctomycetota.c_vadinHA49	3.39163	3.25781	0.0363152
p_Verrucomicrobiota.c_Lentisphaeria.o_Oligosphaerales	3.88026	3.49767	0.0411721
p_Verrucomicrobiota.c_Lentisphaeria.o_Oligosphaerales.f_Oligosphaeraceae	3.88026	3.49767	0.0411721
p_Verrucomicrobiota.c_Lentisphaeria	4.03021	3.58404	0.0454182

## Sheet: S10.alues of LDA maker.MengHai
Table S9. Values of some top abundant LDA maker in feces samples collected from MengHai region.
BiomarkerID	-log10(abundance)	LDA	p-value
p_Firmicutes.c_Clostridia.o_Clostridiales.f_Clostridiaceae.g_Sarcina	5.07653	4.77693	0.000475196
p_Firmicutes.c_Clostridia.o_Clostridiales.f_Clostridiaceae.g_Sarcina.s_uncultured_bacterium	5.0699	4.77027	0.000475196
p_Firmicutes.c_Clostridia.o_Oscillospirales.f_Oscillospiraceae.g_NK4A214_group.s_uncultured_bacterium	4.45251	3.99711	0.000597502
p_Firmicutes.c_Clostridia.o_Clostridiales.f_Clostridiaceae	5.08747	4.78764	0.000662912
p_Firmicutes.c_Clostridia.o_Clostridiales	5.08747	4.78764	0.000662912
p_Firmicutes.c_Clostridia.o_Christensenellales.f_Christensenellaceae.g_Christensenellaceae_R_7_group	4.29841	3.85674	0.000932102
p_Firmicutes.c_Clostridia.o_Christensenellales.f_Christensenellaceae	4.29841	3.85674	0.000932102
p_Firmicutes.c_Clostridia.o_Christensenellales	4.29841	3.85674	0.000932102
p_Firmicutes.c_Clostridia.o_Oscillospirales.f_Oscillospiraceae.g_NK4A214_group	4.4875	3.97731	0.000942303
p_Firmicutes.c_Clostridia.o_Peptostreptococcales_Tissierellales.f_Anaerovoracaceae.g_Mogibacterium.s_uncultured_bacterium	3.15438	3.58873	0.00103826
p_Firmicutes.c_Clostridia.o_Christensenellales.f_Christensenellaceae.g_Christensenellaceae_R_7_group.s_uncultured_bacterium	4.2683	3.82812	0.00120813
p_Firmicutes.c_Clostridia.o_Lachnospirales.f_Lachnospiraceae.g_Marvinbryantia.s_uncultured_bacterium	3.37618	3.2599	0.00161135
p_Firmicutes.c_Clostridia.o_Lachnospirales.f_Lachnospiraceae.g_Marvinbryantia	3.39322	3.27168	0.00161955
p_Firmicutes.c_Clostridia.o_Oscillospirales.f_Oscillospiraceae	4.56936	3.96277	0.00227777
p_Firmicutes.c_Clostridia.o_Lachnospirales.f_Lachnospiraceae.g_Acetitomaculum.s_uncultured_bacterium	3.25705	3.23562	0.00489044
p_Firmicutes.c_Clostridia.o_Lachnospirales.f_Lachnospiraceae.g_Acetitomaculum	3.25705	3.20305	0.00489847
p_Bacteroidota.c_Bacteroidia.o_Bacteroidales.f_Prevotellaceae.g_Prevotellaceae_UCG_001	5.35208	4.96745	0.0053896
p_Bacteroidota.c_Bacteroidia.o_Bacteroidales.f_Prevotellaceae.g_Prevotellaceae_UCG_001.s_uncultured_bacterium	5.3379	4.95253	0.00582908
p_WPS_2	3.69425	3.47902	0.0122982
p_Firmicutes.c_Clostridia.o_Lachnospirales.f_Lachnospiraceae.g__Eubacterium__ruminantium_group	3.58029	3.552	0.0198539
p_Actinobacteriota.c_Coriobacteriia.o_Coriobacteriales.f_Eggerthellaceae	3.64102	3.27721	0.0235467
p_Bacteroidota.c_Bacteroidia.o_Bacteroidales	5.60808	4.7481	0.0236817
p_Bacteroidota.c_Bacteroidia	5.62711	4.73734	0.0251794
p_Bacteroidota	5.62711	4.73734	0.0251794
p_Verrucomicrobiota.c_Lentisphaeria.o_Victivallales.f_vadinBE97	3.69424	3.4933	0.0378079
p_Firmicutes.c_Clostridia.o_Oscillospirales.f_Oscillospiraceae.g_UCG_002	3.46963	3.13264	0.0388049
p_Bacteroidota.c_Bacteroidia.o_Bacteroidales.f_Prevotellaceae.g_Prevotellaceae_UCG_001.s_wallaby_gut_metagenome	3.71064	3.66393	0.0464082

## Sheet: S11. Values of LDA maker.YeXian
Table S8. Values of some top abundant LDA maker in feces samples collected from YeXiangGu region.
BiomarkerID	-log10(abundance)	LDA	p-value
p_Firmicutes.c_Clostridia.o_Peptostreptococcales_Tissierellales.f_Anaerovoracaceae.g_Mogibacterium	3.56374	3.51825	0.000119194
p_Actinobacteriota	4.67916	4.41051	0.000516524
p_Actinobacteriota.c_Coriobacteriia	4.67663	4.40823	0.00054721
p_Actinobacteriota.c_Coriobacteriia.o_Coriobacteriales	4.67358	4.4058	0.000826971
p_Firmicutes.c_Clostridia.o_Peptostreptococcales_Tissierellales.f_Anaerovoracaceae.g_Mogibacterium.s_uncultured_rumen_bacterium	3.40696	3.48609	0.00125283
p_Proteobacteria.c_Gammaproteobacteria.o_Burkholderiales	3.69357	3.41827	0.00133413
p_Firmicutes.c_Clostridia.o_Lachnospirales.f_Lachnospiraceae.g_Lachnospiraceae_FCS020_group	3.22128	3.52452	0.00203536
p_Proteobacteria	3.69843	3.40367	0.00273273
p_Proteobacteria.c_Gammaproteobacteria	3.69843	3.40367	0.00273273
p_Proteobacteria.c_Gammaproteobacteria.o_Burkholderiales.f_Oxalobacteraceae.g_Noviherbaspirillum	3.63628	3.37315	0.00317303
p_Proteobacteria.c_Gammaproteobacteria.o_Burkholderiales.f_Oxalobacteraceae	3.64181	3.38188	0.00320503
p_Firmicutes.c_Clostridia.o_Oscillospirales	4.8064	4.08867	0.00336957
p_Firmicutes.c_Clostridia.o_Peptostreptococcales_Tissierellales.f_Anaerovoracaceae	4.37563	3.87667	0.00389747
p_Firmicutes.c_Clostridia.o_Peptostreptococcales_Tissierellales	4.37765	3.87964	0.00389747
p_Proteobacteria.c_Gammaproteobacteria.o_Burkholderiales.f_Oxalobacteraceae.g_Noviherbaspirillum.s_uncultured_bacterium	3.28827	3.34506	0.00451082
p_Firmicutes.c_Clostridia.o_Lachnospirales.f_Lachnospiraceae.g_Oribacterium.s_uncultured_bacterium	3.91443	3.50912	0.0050407
p_Firmicutes.c_Clostridia.o_Lachnospirales.f_Lachnospiraceae.g_Oribacterium	3.92601	3.50514	0.00629036
p_Planctomycetota.c_Planctomycetes.o_Pirellulales	5.2717	4.71368	0.00657758
p_Planctomycetota.c_Planctomycetes	5.2717	4.71368	0.00657758
p_Planctomycetota.c_Planctomycetes.o_Pirellulales.f_Pirellulaceae	5.2717	4.71368	0.00657758
p_Planctomycetota.c_Planctomycetes.o_Pirellulales.f_Pirellulaceae.g_p_1088_a5_gut_group	5.23891	4.68733	0.0067645
p_Planctomycetota	5.27248	4.71379	0.00737116
p_Planctomycetota.c_Planctomycetes.o_Pirellulales.f_Pirellulaceae.g_p_1088_a5_gut_group.s_uncultured_rumen_bacterium	5.15851	4.5801	0.00827327
p_Firmicutes.c_Clostridia.o_Oscillospirales.f_Oscillospiraceae.g_NK4A214_group.s_uncultured_rumen_bacterium	3.89957	3.49525	0.00895275
p_Bacteroidota.c_Bacteroidia.o_Bacteroidales.f_Rikenellaceae.g_dgA_11_gut_group.s_uncultured_bacterium	3.61925	3.37003	0.0119689
p_Bacteroidota.c_Bacteroidia.o_Bacteroidales.f_Rikenellaceae.g_dgA_11_gut_group	3.61925	3.37003	0.0119689
p_Firmicutes.c_Clostridia.o_Lachnospirales.f_Lachnospiraceae.g_Roseburia	3.08657	3.27318	0.0122892
p_Firmicutes.c_Clostridia.o_Peptostreptococcales_Tissierellales.f_Anaerovoracaceae.g_Family_XIII_AD3011_group	3.49237	3.15125	0.016951
p_Firmicutes.c_Clostridia.o_Peptostreptococcales_Tissierellales.f_Anaerovoracaceae.g_Anaerovorax.s_uncultured_bacterium	3.95101	3.56076	0.0173306
p_Verrucomicrobiota.c_Verrucomicrobiae	3.93448	3.80506	0.0176901
p_Planctomycetota.c_Planctomycetes.o_Pirellulales.f_Pirellulaceae.g_Termite_planctomycete_cluster.s_uncultured_planctomycete	2.82338	3.74712	0.0177149
p_Verrucomicrobiota.c_Verrucomicrobiae.o_Verrucomicrobiales.f_Akkermansiaceae.g_Akkermansia	3.93167	3.87592	0.0202693
p_Verrucomicrobiota.c_Verrucomicrobiae.o_Verrucomicrobiales.f_Akkermansiaceae	3.93167	3.82019	0.0202693
p_Verrucomicrobiota.c_Verrucomicrobiae.o_Verrucomicrobiales.f_Akkermansiaceae.g_Akkermansia.s_uncultured_bacterium	3.93167	3.86322	0.0202693
p_Verrucomicrobiota.c_Verrucomicrobiae.o_Verrucomicrobiales	3.93167	3.85248	0.0202693
p_Firmicutes.c_Clostridia.o_Oscillospirales.f__Eubacterium__coprostanoligenes_group	3.99702	3.50228	0.0221031
p_Cyanobacteria.c_Vampirivibrionia	3.85816	3.35589	0.0225204
p_Cyanobacteria.c_Vampirivibrionia.o_Gastranaerophilales	3.85816	3.35589	0.0225204
p_Cyanobacteria	3.85816	3.35589	0.0225204
p_Firmicutes.c_Clostridia.o_Lachnospirales.f_Lachnospiraceae.g_Lachnospiraceae_UCG_006.s_uncultured_rumen_bacterium	2.58933	3.83267	0.0226054
p_Firmicutes.c_Clostridia.o_Peptostreptococcales_Tissierellales.f_Anaerovoracaceae.g_Family_XIII_AD3011_group.s_uncultured_bacterium	3.47658	3.09897	0.0234954
p_Firmicutes.c_Clostridia.o_Peptostreptococcales_Tissierellales.f_Anaerovoracaceae.g_Anaerovorax	3.99946	3.57449	0.0237666
p_Firmicutes.c_Clostridia.o_Eubacteriales.f_Eubacteriaceae.g_Eubacterium.s_uncultured_bacterium	3.04531	3.50058	0.0424021

[truncated: 1 more sheets: S6.chao shannon simpson value]
