# Supplementary material for: Exploring the gut microbiota of healthy captive Asian elephants from various locations in Yunnan, China
Source: Front Microbiol. 2024 Sep 27;15:1403930. doi: 10.3389/fmicb.2024.1403930 (PMC11468275; doi:10.3389/fmicb.2024.1403930)
Supplement: Supplementary file 3 [file Table_3.XLS]

SampleID	No. of OTUs	No. of seqs
YuanTongShan	2332	2696
MengHai	2068	2677
YeXiangGu	2894	2568
